# Supplementary material for: The Mediator complex regulates enhancer-promoter interactions
Source: Nat Struct Mol Biol. 2023 Jul 10;30(7):991–1000. doi: 10.1038/s41594-023-01027-2 (PMC10352134; doi:10.1038/s41594-023-01027-2)
Supplement: Supplementary file 3 — Peaks that are significantly changed (adjusted P value < 0.05) in dTAG-treated cells (n = 3 biologically independent samples) compared with DMSO-treated cells (n = 3 biologically independent samples) are listed. P values were calculated in R using the DiffBind package and corrected for multiple comparisons. [file 41594_2023_1027_MOESM3_ESM.xlsx]

## Sheet: Sheet1
Supplementary Table 1. Peaks that are significantly changed (adjusted p value < 0.05) in dTAG-treated cells (n=3 biologically independent samples) compared to DMSO-treated cells (n=3 biologically independent samples) are listed. p values were calculated in R using the DiffBind package and corrected for multiple comparisons.
chr	start	end	width	strand	dTAG	DMSO	fold(log)	p.value	FDR
chr8	127247110	127247510	401	*	2.87617	5.63126	-2.84679	1.44134e-18	8.07542e-14
chr17	58679388	58679788	401	*	4.66646	6.58822	-2.02973	3.16457e-18	8.86508e-14
chr2	181782588	181782988	401	*	4.00076	6.15466	-2.2582	7.21145e-18	1.34679e-13
chr22	42615094	42615494	401	*	3.80929	6.03478	-2.32835	1.08285e-17	1.51672e-13
chr8	127265621	127266021	401	*	5.68772	7.17373	-1.59713	2.7658e-16	3.09919e-12
chr7	130908218	130908618	401	*	2.80989	5.42777	-2.70891	9.54087e-16	8.90911e-12
chr11	62841471	62841871	401	*	4.82505	6.5255	-1.80928	3.78018e-15	3.0256e-11
chr1	44730761	44731161	401	*	4.27656	6.13927	-1.96906	9.05859e-15	5.75975e-11
chr12	76029976	76030376	401	*	2.66547	5.30325	-2.72643	9.25228e-15	5.75975e-11
chr3	109803453	109803853	401	*	4.12323	6.00422	-1.98648	3.69506e-14	2.07023e-10
chr17	59843036	59843436	401	*	4.7173	6.39099	-1.7822	4.1119e-14	2.09434e-10
chr8	127307492	127307892	401	*	1.73856	4.8869	-3.21256	9.08975e-14	4.24393e-10
chr10	28077908	28078308	401	*	4.41924	6.15948	-1.84746	1.26812e-13	5.46532e-10
chr3	110583580	110583980	401	*	5.92209	7.1872	-1.37675	3.9098e-13	1.56467e-09
chr2	200377801	200378201	401	*	4.06013	5.86126	-1.90645	1.10179e-12	4.11532e-09
chr2	226185677	226186077	401	*	4.73953	6.30009	-1.66929	1.92224e-12	6.72494e-09
chr2	181892086	181892486	401	*	5.14442	6.58574	-1.55138	2.04052e-12	6.72494e-09
chr6	158720530	158720930	401	*	7.39338	8.26248	-0.982102	2.53391e-12	7.88709e-09
chr1	8094458	8094858	401	*	4.0857	5.84227	-1.86214	3.19729e-12	9.42812e-09
chr4	101123260	101123660	401	*	3.6281	5.56805	-2.04203	3.74545e-12	1.04923e-08
chr5	126445580	126445980	401	*	3.94054	5.72958	-1.89369	7.27474e-12	1.94086e-08
chr12	75660174	75660574	401	*	4.90664	6.35818	-1.56096	1.53182e-11	3.90105e-08
chr8	125440105	125440505	401	*	1.87479	4.72494	-2.91998	1.6605e-11	4.04491e-08
chr8	33513227	33513627	401	*	4.46073	6.03337	-1.68033	1.98423e-11	4.6321e-08
chrX	45714890	45715290	401	*	4.32648	5.93978	-1.72033	2.19811e-11	4.92614e-08
chr1	94621363	94621763	401	*	3.45612	5.40288	-2.04745	3.11495e-11	6.71236e-08
chr5	115920290	115920690	401	*	2.50639	4.93799	-2.51811	4.84601e-11	1.00558e-07
chr1	153535880	153536280	401	*	3.80801	5.58314	-1.87898	5.31516e-11	1.06354e-07
chr4	74364853	74365253	401	*	4.68306	6.15174	-1.57737	6.52376e-11	1.26037e-07
chr1	148522649	148523049	401	*	4.37224	5.93294	-1.66805	7.10088e-11	1.32614e-07
chr10	112332539	112332939	401	*	5.34866	6.63103	-1.39306	8.60708e-11	1.55558e-07
chr13	109250117	109250517	401	*	3.17088	5.21287	-2.13954	1.10459e-10	1.93396e-07
chrX	45669036	45669436	401	*	2.22181	4.7751	-2.63354	1.2994e-10	2.2061e-07
chr1	146409864	146410264	401	*	2.41533	4.84938	-2.51886	1.52274e-10	2.50925e-07
chr1	68386039	68386439	401	*	3.46258	5.33823	-1.97653	2.13709e-10	3.421e-07
chr4	101114925	101115325	401	*	5.11733	6.42104	-1.41389	3.15569e-10	4.91122e-07
chr17	64202588	64202988	401	*	4.14501	5.72649	-1.68774	3.56345e-10	5.39594e-07
chr17	41521766	41522166	401	*	6.32722	7.32678	-1.11186	4.22295e-10	6.22629e-07
chr9	21559611	21560011	401	*	4.97276	6.2987	-1.43572	4.95838e-10	7.12315e-07
chr15	69794975	69795375	401	*	4.43519	5.90264	-1.57528	6.05449e-10	8.28728e-07
chr6	144809117	144809517	401	*	4.46119	5.9209	-1.56762	6.06455e-10	8.28728e-07
chr1	109808297	109808697	401	*	3.36894	5.24822	-1.97936	6.27328e-10	8.36841e-07
chr6	158763916	158764316	401	*	3.27867	5.19629	-2.01664	7.28095e-10	9.48674e-07
chr12	75714528	75714928	401	*	4.70361	6.08586	-1.49115	7.67827e-10	9.77706e-07
chr1	24365212	24365612	401	*	5.27332	6.50833	-1.34563	8.07315e-10	1.00514e-06
chr12	75635689	75636089	401	*	5.46977	6.65003	-1.29132	9.93946e-10	1.21061e-06
chr1	8194567	8194967	401	*	3.46102	5.27334	-1.91339	1.15126e-09	1.37238e-06
chr1	145281059	145281459	401	*	4.68262	6.05143	-1.47769	1.35314e-09	1.57942e-06
chr4	74456128	74456528	401	*	4.06004	5.613	-1.65885	1.73873e-09	1.98808e-06
chr6	35400910	35401310	401	*	4.71955	6.06494	-1.45443	1.98714e-09	2.22667e-06
chr4	30757274	30757674	401	*	6.19212	7.18091	-1.10098	2.13599e-09	2.34653e-06
chr3	17635502	17635902	401	*	3.66185	5.35792	-1.79912	2.3987e-09	2.58446e-06
chr8	127340045	127340445	401	*	3.73843	5.39556	-1.76078	2.76876e-09	2.92689e-06
chr8	93875594	93875994	401	*	4.46179	5.86518	-1.5114	2.88602e-09	2.99436e-06
chr2	181876632	181877032	401	*	6.01046	7.02373	-1.12524	3.95054e-09	4.02431e-06
chr17	41528205	41528605	401	*	4.98549	6.23681	-1.36126	4.24692e-09	4.24896e-06
chr4	168574658	168575058	401	*	3.74227	5.37879	-1.74022	4.65206e-09	4.57264e-06
chr6	144798229	144798629	401	*	4.66804	5.98864	-1.4295	5.9121e-09	5.71099e-06
chr10	14185471	14185871	401	*	0.997887	4.10174	-3.13659	6.22198e-09	5.90845e-06
chr1	24374815	24375215	401	*	3.00257	4.96558	-2.05888	6.39946e-09	5.97571e-06
chr8	88957617	88958017	401	*	3.62415	5.29127	-1.76996	7.37725e-09	6.77582e-06
chr4	74665204	74665604	401	*	4.80848	6.07994	-1.38088	8.37153e-09	7.56503e-06
chr2	226652340	226652740	401	*	5.45241	6.57045	-1.22913	8.69797e-09	7.73526e-06
chr7	121302237	121302637	401	*	6.78966	7.61118	-0.934257	1.01979e-08	8.92748e-06
chr3	111923416	111923816	401	*	5.05047	6.25317	-1.31286	1.14594e-08	9.75055e-06
chr8	125278278	125278678	401	*	4.87526	6.1184	-1.35281	1.14862e-08	9.75055e-06
chr8	139950771	139951171	401	*	4.58757	5.90362	-1.42471	1.18785e-08	9.93308e-06
chr1	210374224	210374624	401	*	3.58339	5.24698	-1.76616	1.24007e-08	1.02173e-05
chr17	58631628	58632028	401	*	4.98982	6.20164	-1.32182	1.28521e-08	1.04357e-05
chr1	68375958	68376358	401	*	2.11404	4.50229	-2.4668	1.32103e-08	1.05733e-05
chr12	65495233	65495633	401	*	5.264	6.40594	-1.25265	1.51067e-08	1.19209e-05
chr3	177589935	177590335	401	*	3.66536	5.28571	-1.72362	1.55386e-08	1.20914e-05
chr1	146376777	146377177	401	*	4.06353	5.52697	-1.56953	1.71972e-08	1.31987e-05
chr6	158642176	158642576	401	*	3.36999	5.10862	-1.83918	1.99265e-08	1.50868e-05
chr1	148334608	148335008	401	*	4.39052	5.73159	-1.44898	2.58664e-08	1.93229e-05
chr15	65304878	65305278	401	*	4.58989	5.87449	-1.39332	2.71393e-08	2.0007e-05
chr4	74446515	74446915	401	*	3.77017	5.31871	-1.65276	3.05386e-08	2.22206e-05
chr17	57211594	57211994	401	*	2.73788	4.75515	-2.10938	3.18715e-08	2.28931e-05
chr1	148038604	148039004	401	*	3.77658	5.31707	-1.64472	3.46345e-08	2.45629e-05
chr1	28510671	28511071	401	*	3.54797	5.18043	-1.73481	3.74934e-08	2.6258e-05
chr1	231512176	231512576	401	*	4.37067	5.70301	-1.44017	3.85679e-08	2.66771e-05
chr4	185305906	185306306	401	*	4.5438	5.82392	-1.38872	4.09439e-08	2.79752e-05
chr7	108246198	108246598	401	*	4.54417	5.82113	-1.38555	4.31694e-08	2.91404e-05
chr4	74654259	74654659	401	*	4.45782	5.75437	-1.40481	4.91987e-08	3.2815e-05
chr12	65818924	65819324	401	*	4.70017	5.92594	-1.33497	5.70697e-08	3.70682e-05
chr17	41066204	41066604	401	*	2.94037	4.82785	-1.98284	5.78652e-08	3.70682e-05
chr2	226611902	226612302	401	*	4.757	5.96783	-1.32022	5.82219e-08	3.70682e-05
chr8	127035622	127036022	401	*	5.30296	6.39007	-1.19797	5.77838e-08	3.70682e-05
chr1	8076605	8077005	401	*	3.7028	5.2512	-1.65215	5.94699e-08	3.74373e-05
chr5	125059237	125059637	401	*	1.74095	4.23126	-2.55795	8.25762e-08	5.14055e-05
chr1	30006212	30006612	401	*	0.415053	3.76601	-3.34301	8.86813e-08	5.45994e-05
chr7	130987063	130987463	401	*	3.7019	5.23151	-1.63341	9.05734e-08	5.51582e-05
chr8	127330122	127330522	401	*	4.16909	5.52276	-1.4606	1.01381e-07	6.10763e-05
chr1	145465472	145465872	401	*	3.54471	5.131	-1.6888	1.08987e-07	6.49599e-05
chr8	93880439	93880839	401	*	5.47177	6.49839	-1.13786	1.12476e-07	6.63337e-05
chr7	130838661	130839061	401	*	3.41609	5.04783	-1.73306	1.34227e-07	7.83371e-05
chr6	144923358	144923758	401	*	4.21914	5.54452	-1.43263	1.37578e-07	7.9465e-05
chr8	42720344	42720744	401	*	4.00306	5.39921	-1.50213	1.43217e-07	8.18778e-05
chr17	19346813	19347213	401	*	4.16867	5.50638	-1.44468	1.492e-07	8.44364e-05
chrX	45445999	45446399	401	*	2.80889	4.70854	-1.99331	1.62289e-07	9.09258e-05
chr8	127294659	127295059	401	*	6.01763	6.91434	-1.0088	1.78683e-07	9.91193e-05
chr1	172871246	172871646	401	*	5.79319	6.73376	-1.05236	1.90546e-07	0.000104664
chr12	65533559	65533959	401	*	5.31182	6.35226	-1.1514	1.94841e-07	0.000105984
chr4	30821910	30822310	401	*	5.75259	6.70036	-1.0595	1.99697e-07	0.000107581
chr2	226478287	226478687	401	*	4.84291	5.98305	-1.2499	2.09589e-07	0.000111835
chr2	181784559	181784959	401	*	5.42738	6.43833	-1.12215	2.25465e-07	0.000119171
chr8	127231397	127231797	401	*	3.12223	4.85469	-1.83053	2.45231e-07	0.000128407
chr1	146387331	146387731	401	*	3.93752	5.32833	-1.49648	2.69264e-07	0.000139686
chr10	112374811	112375211	401	*	4.34701	5.60008	-1.361	3.01257e-07	0.000154849
chr1	153506905	153507305	401	*	4.11685	5.44042	-1.43032	3.05788e-07	0.000155749
chr4	30812961	30813361	401	*	4.0901	5.4229	-1.43942	3.14034e-07	0.000158508
chr20	53773882	53774282	401	*	4.6101	5.78893	-1.28784	3.31586e-07	0.000165873
chr6	71404678	71405078	401	*	3.4163	5.00389	-1.68907	3.36813e-07	0.000166997
chr13	80040625	80041025	401	*	3.6621	5.14699	-1.5886	3.45319e-07	0.000169712
chr4	145735239	145735639	401	*	4.3004	5.562	-1.36933	3.4982e-07	0.000170429
chr14	61148112	61148512	401	*	4.664	5.82097	-1.26621	3.89398e-07	0.000187897
chr8	133320498	133320898	401	*	3.26994	4.91225	-1.74235	3.92381e-07	0.000187897
chr14	53882734	53883134	401	*	2.8098	4.65881	-1.94287	3.97812e-07	0.000188883
chr22	30196263	30196663	401	*	4.72048	5.86149	-1.25044	4.09911e-07	0.000191384
chr4	30950788	30951188	401	*	5.32348	6.33402	-1.12155	4.0659e-07	0.000191384
chr1_KI270713v1_random	21850	22250	401	*	4.84038	5.95076	-1.2202	4.34336e-07	0.000201112
chr10	112380043	112380443	401	*	6.06866	6.92563	-0.969154	4.42564e-07	0.000203242
chr8	93906351	93906751	401	*	4.75769	5.88367	-1.23555	4.8997e-07	0.000221941
chrX	45710462	45710862	401	*	6.53767	7.3017	-0.87666	4.91204e-07	0.000221941
chr5	142644953	142645353	401	*	5.34851	6.34445	-1.10703	5.25472e-07	0.000235525
chr20	51366401	51366801	401	*	3.27205	4.89611	-1.72412	5.37354e-07	0.000238939
chr6	95978231	95978631	401	*	4.43764	5.64011	-1.31089	5.52542e-07	0.000243758
chr1	203693098	203693498	401	*	4.52568	5.70088	-1.28395	5.84743e-07	0.000255948
chr12	65720118	65720518	401	*	4.64914	5.79071	-1.25077	6.00678e-07	0.000260885
chr8	129710361	129710761	401	*	5.8109	6.70775	-1.00872	6.09514e-07	0.000262686
chr1	146051998	146052398	401	*	3.66243	5.11841	-1.55982	6.46053e-07	0.000272885
chr13	99679401	99679801	401	*	2.00088	4.21785	-2.29378	6.47789e-07	0.000272885
chr5	31962942	31963342	401	*	1.74016	4.09603	-2.4244	6.47272e-07	0.000272885
chr15	75669234	75669634	401	*	5.47195	6.43141	-1.07079	7.01033e-07	0.00029311
chr4	30866941	30867341	401	*	4.48334	5.66126	-1.28652	7.07129e-07	0.000293469
chr6	119161023	119161423	401	*	1.22588	3.87494	-2.69622	7.53618e-07	0.000310463
chr12	52442591	52442991	401	*	5.10549	6.13498	-1.14006	7.86447e-07	0.00032145
chr17	6506771	6507171	401	*	2.58631	4.49963	-2.0036	7.91763e-07	0.00032145
chr1	94322730	94323130	401	*	4.54534	5.70082	-1.26435	8.1205e-07	0.000327315
chr12	75766742	75767142	401	*	4.56616	5.71367	-1.25647	8.68314e-07	0.000347493
chr1	44721780	44722180	401	*	3.2224	4.84263	-1.71987	8.9068e-07	0.000353916
chr10	112383323	112383723	401	*	4.95386	6.00734	-1.16369	9.37697e-07	0.000366422
chr11	122193950	122194350	401	*	4.05993	5.35081	-1.39747	9.67933e-07	0.000366422
chr12	65836405	65836805	401	*	2.80989	4.60895	-1.89318	9.67202e-07	0.000366422
chr16	68032021	68032421	401	*	4.03015	5.33143	-1.40769	9.44761e-07	0.000366422
chr17	65588301	65588701	401	*	5.40723	6.3683	-1.07231	9.5251e-07	0.000366422
chr7	73894842	73895242	401	*	3.7359	5.14427	-1.51285	9.51999e-07	0.000366422
chr9	21802468	21802868	401	*	5.44089	6.39459	-1.06499	9.56219e-07	0.000366422
chr2	202780707	202781107	401	*	3.69791	5.11783	-1.52411	9.8683e-07	0.000371068
chr4	31084814	31085214	401	*	5.39662	6.35383	-1.06843	1.10605e-06	0.000413124
chr1	8121232	8121632	401	*	5.19687	6.19289	-1.10684	1.12812e-06	0.000414981
chr1	8232155	8232555	401	*	3.77208	5.15672	-1.48939	1.14065e-06	0.000414981
chr11	34825564	34825964	401	*	3.59169	5.04739	-1.55896	1.13809e-06	0.000414981
chr4	74618596	74618996	401	*	4.03114	5.32409	-1.3994	1.13088e-06	0.000414981
chr10	28072614	28073014	401	*	2.41531	4.38418	-2.05594	1.16326e-06	0.000417782
chr2	185690059	185690459	401	*	1.73651	4.05016	-2.38242	1.16244e-06	0.000417782
chr13	74128159	74128559	401	*	3.54865	5.01617	-1.57045	1.25151e-06	0.000446612
chr8	60455438	60455838	401	*	4.32483	5.51453	-1.2977	1.45288e-06	0.000515195
chr4	30802582	30802982	401	*	3.22199	4.81281	-1.69055	1.4978e-06	0.000527783
chr6	42239864	42240264	401	*	4.12213	5.37057	-1.35541	1.55882e-06	0.000545851
chr7	121328675	121329075	401	*	5.11733	6.11281	-1.10614	1.66588e-06	0.000579717
chr19	17865668	17866068	401	*	2.5884	4.45405	-1.95617	1.67938e-06	0.000580806
chr1	94300158	94300558	401	*	5.40563	6.34375	-1.04939	1.7048e-06	0.000584634
chr1	41954491	41954891	401	*	2.11796	4.20387	-2.16615	1.71132e-06	0.000584634
chr4	127708986	127709386	401	*	4.8665	5.91294	-1.15644	1.76785e-06	0.000600285
chr1	209655775	209656175	401	*	3.84043	5.17534	-1.44022	1.84598e-06	0.000623041
chr4	165222011	165222411	401	*	0.413765	3.54874	-3.12913	1.88899e-06	0.00063374
chr2	226981949	226982349	401	*	2.87918	4.60658	-1.82273	1.91753e-06	0.000638054
chr2	234289751	234290151	401	*	4.11835	5.35726	-1.3459	1.92463e-06	0.000638054
chr5	126438844	126439244	401	*	1.21688	3.79877	-2.62959	1.94681e-06	0.00063831
chr9	21777715	21778115	401	*	4.82564	5.87544	-1.1597	1.94819e-06	0.00063831
chr1	162075908	162076308	401	*	2.41532	4.35008	-2.02208	2.0058e-06	0.000652221
chr14	54178097	54178497	401	*	3.88046	5.19816	-1.42326	2.01933e-06	0.000652221
chr16	15998327	15998727	401	*	3.58769	5.01426	-1.52994	2.03497e-06	0.000652221
chrX	103637910	103638310	401	*	2.00149	4.13515	-2.2109	2.03721e-06	0.000652221
chr13	99196849	99197249	401	*	5.30242	6.25312	-1.06177	2.07007e-06	0.000658977
chr8	29669248	29669648	401	*	4.48496	5.61177	-1.23553	2.1655e-06	0.00068546
chr4	30962885	30963285	401	*	3.17347	4.76606	-1.69185	2.20438e-06	0.000693848
chr4	30948693	30949093	401	*	4.84457	5.88392	-1.14931	2.25938e-06	0.000707186
chr15	58441853	58442253	401	*	3.17329	4.76128	-1.68721	2.29883e-06	0.000715535
chr12	92080469	92080869	401	*	3.66538	5.05261	-1.49126	2.40884e-06	0.000745637
chr22	30205799	30206199	401	*	4.08573	5.32301	-1.34417	2.44553e-06	0.000752834
chr1	227805659	227806059	401	*	4.44119	5.57255	-1.23992	2.52052e-06	0.000771679
chr8	128076786	128077186	401	*	4.78788	5.83439	-1.15634	2.54466e-06	0.000774836
chr11	122180397	122180797	401	*	3.94264	5.2259	-1.38927	2.59249e-06	0.000785132
chr9	116377389	116377789	401	*	4.1417	5.35718	-1.32268	2.65046e-06	0.000798372
chr16	84883247	84883647	401	*	3.06356	4.68886	-1.72327	2.79745e-06	0.000838143
chr7	129471517	129471917	401	*	2.50634	4.37769	-1.96055	2.81688e-06	0.000839475
chr2	226137300	226137700	401	*	2.668	4.46031	-1.88443	3.05222e-06	0.000900034
chrX	1903477	1903877	401	*	5.47252	6.37408	-1.01298	3.04172e-06	0.000900034
chr18	50611572	50611972	401	*	1.41871	3.84563	-2.48388	3.13245e-06	0.000914072
chr2	226447755	226448155	401	*	1.73586	3.98157	-2.31507	3.11634e-06	0.000914072
chr14	88937699	88938099	401	*	2.2237	4.21648	-2.07599	3.16319e-06	0.000918259
chr2	181741754	181742154	401	*	3.46342	4.91446	-1.55338	3.19138e-06	0.000921668
chr5	145981980	145982380	401	*	3.90669	5.19142	-1.39059	3.22084e-06	0.000925406
chr6	1481307	1481707	401	*	4.66078	5.72352	-1.17219	3.34042e-06	0.000954866
chr3	111917341	111917741	401	*	5.2107	6.15466	-1.05489	3.7014e-06	0.00105268
chr18	58004300	58004700	401	*	1.87635	4.03223	-2.22977	3.75038e-06	0.00106123
chr3	110580027	110580427	401	*	4.66738	5.72211	-1.16418	3.83383e-06	0.00107939
chr12	65649065	65649465	401	*	4.5659	5.64477	-1.18798	3.87181e-06	0.00108463
chr4	159006227	159006627	401	*	3.22401	4.76189	-1.63788	3.90003e-06	0.0010871
chr17	64679893	64680293	401	*	4.86167	5.87184	-1.12023	3.94663e-06	0.00109464
chr8	29853098	29853498	401	*	5.29959	6.22237	-1.03389	4.01875e-06	0.00110916
chr12	75825647	75826047	401	*	2.11427	4.1421	-2.10853	4.06958e-06	0.00111768
chr9	21677855	21678255	401	*	5.59079	6.4577	-0.978534	4.15886e-06	0.00113663
chr9	21692394	21692794	401	*	4.1215	5.31961	-1.30523	4.34594e-06	0.00118199
chr17	59845628	59846028	401	*	4.99757	5.97168	-1.08456	4.61772e-06	0.00124984
chr2	69601116	69601516	401	*	4.97526	5.95251	-1.08763	4.88331e-06	0.00131537
chr14	59117007	59117407	401	*	4.06177	5.2717	-1.31676	4.98294e-06	0.00133579
chr1	206513311	206513711	401	*	3.73908	5.06049	-1.42616	5.04009e-06	0.00134103
chr10	31896967	31897367	401	*	3.66656	5.01416	-1.45179	5.1057e-06	0.00134103
chr10	104117819	104118219	401	*	6.13171	6.89141	-0.872032	5.13362e-06	0.00134103
chr11	85170149	85170549	401	*	3.94047	5.18935	-1.35501	5.17005e-06	0.00134103
chr12	65500273	65500673	401	*	4.95472	5.93297	-1.0886	5.13452e-06	0.00134103
chr15	74394901	74395301	401	*	4.39173	5.50249	-1.21924	5.16049e-06	0.00134103
chr6	158816333	158816733	401	*	3.36992	4.83318	-1.56487	5.08754e-06	0.00134103
chr20	31607240	31607640	401	*	4.82718	5.83154	-1.11436	5.25131e-06	0.00135583
chr12	65435431	65435831	401	*	2.87809	4.54252	-1.76007	5.27967e-06	0.0013569
chr8	131843052	131843452	401	*	4.39599	5.50265	-1.21513	5.44366e-06	0.00138741
chr8	127210284	127210684	401	*	4.80659	5.81315	-1.1165	5.44789e-06	0.00138741
chr12	88298775	88299175	401	*	3.97274	5.20715	-1.34074	5.47822e-06	0.00138882
chr2	226118569	226118969	401	*	4.95709	5.93146	-1.08473	5.54643e-06	0.00139977
chr1	64343371	64343771	401	*	4.74209	5.76244	-1.13008	5.58867e-06	0.00140411
chr15	41799119	41799519	401	*	2.22223	4.17216	-2.03345	5.85533e-06	0.00145014
chr17	47119821	47120221	401	*	4.52327	5.59189	-1.17761	5.82589e-06	0.00145014
chr3	98962377	98962777	401	*	5.27461	6.18535	-1.02184	5.87542e-06	0.00145014
chr8	119205001	119205401	401	*	3.73893	5.05216	-1.41799	5.8002e-06	0.00145014
chr13	44364656	44365056	401	*	3.66505	5.00388	-1.44303	5.94726e-06	0.00146144
chrX	46260454	46260854	401	*	2.58817	4.36846	-1.8713	6.15081e-06	0.00150485
chr20	54139124	54139524	401	*	4.1174	5.29657	-1.28636	6.4236e-06	0.00156476
chr1	172897679	172898079	401	*	3.74022	5.04794	-1.41251	6.48687e-06	0.00157333
chr11	122187328	122187728	401	*	3.11538	4.66478	-1.6483	6.70977e-06	0.00161343
chr17	75610450	75610850	401	*	3.58878	4.95063	-1.46546	6.69241e-06	0.00161343
chr10	28111728	28112128	401	*	4.44467	5.52766	-1.19167	6.75706e-06	0.00161785
chr8	129676789	129677189	401	*	3.11554	4.66403	-1.6474	6.79621e-06	0.0016203
chr2	226760353	226760753	401	*	3.11904	4.66427	-1.64415	7.06643e-06	0.00167759
chr8	125686251	125686651	401	*	5.2276	6.13891	-1.02231	7.20858e-06	0.00170411
chr5	115930025	115930425	401	*	6.45327	7.14315	-0.802521	7.5653e-06	0.00178093
chr3	43178970	43179370	401	*	3.66693	4.99165	-1.42898	7.65249e-06	0.00179392
chr6	151044798	151045198	401	*	5.52777	6.38022	-0.964017	7.84937e-06	0.0018324
chr1	8182300	8182700	401	*	6.5199	7.19631	-0.789091	8.13597e-06	0.00187586
chr10	28119167	28119567	401	*	3.1717	4.68493	-1.61279	8.10927e-06	0.00187586
chr2	68610	69010	401	*	4.17073	5.32143	-1.2582	8.10964e-06	0.00187586
chr3	58471192	58471592	401	*	3.77432	5.05508	-1.38586	8.36525e-06	0.00191862
chr5	58452542	58452942	401	*	2.00118	4.0315	-2.10833	8.44684e-06	0.00191862
chr8	127332036	127332436	401	*	4.96927	5.92198	-1.06315	8.41679e-06	0.00191862
chr9	21413723	21414123	401	*	4.27588	2.11755	2.01501	8.4584e-06	0.00191862
chr20	14288940	14289340	401	*	1.739	3.90495	-2.23586	8.53889e-06	0.00192907
chr15	34239341	34239741	401	*	3.58711	4.9351	-1.45165	8.62329e-06	0.00194031
chr5	115461837	115462237	401	*	4.20311	5.34041	-1.24494	8.7689e-06	0.00196388
chr9	108543277	108543677	401	*	3.45716	4.85446	-1.49991	8.79814e-06	0.00196388
chr1	15780673	15781073	401	*	3.05794	4.61368	-1.65406	8.92651e-06	0.00197739
chr8	126449430	126449830	401	*	4.00043	5.19914	-1.30528	8.92928e-06	0.00197739
chr4	154707867	154708267	401	*	1.87304	3.96219	-2.1635	8.97729e-06	0.0019802
chr6	56808980	56809380	401	*	3.50243	4.87925	-1.47982	9.20136e-06	0.00202167
chr12	76025598	76025998	401	*	3.62587	4.95244	-1.43055	9.53312e-06	0.00208638
chr2	109702386	109702786	401	*	2.80635	4.46103	-1.74955	9.66241e-06	0.00210644
chr11	102552453	102552853	401	*	4.27402	5.38535	-1.21937	9.73988e-06	0.0021151
chr1	172917955	172918355	401	*	4.27623	5.38511	-1.21693	1.01384e-05	0.00216652
chr1	94281304	94281704	401	*	4.173	5.31159	-1.24613	1.01962e-05	0.00216652
chr22	40258572	40258972	401	*	3.50479	4.87513	-1.47334	1.0121e-05	0.00216652
chr3	45154707	45155107	401	*	1.58551	3.8189	-2.29789	1.02064e-05	0.00216652
chr5	37533886	37534286	401	*	4.98847	5.9283	-1.05031	1.02853e-05	0.00216652
chr6	108732445	108732845	401	*	5.63273	6.45436	-0.933388	1.02499e-05	0.00216652
chr7	155959691	155960091	401	*	5.46414	6.31679	-0.964128	1.02601e-05	0.00216652
chr8	127252057	127252457	401	*	3.27459	4.73303	-1.55923	1.0286e-05	0.00216652
chr9	21570723	21571123	401	*	2.73576	4.41317	-1.77121	1.06606e-05	0.00223702
chr16	88782378	88782778	401	*	3.90853	5.1292	-1.32673	1.0712e-05	0.0022394
chr10	84424799	84425199	401	*	2.50671	4.28357	-1.86663	1.0939e-05	0.00226993
chr11	34654056	34654456	401	*	4.62854	5.64149	-1.12238	1.09101e-05	0.00226993
chr2	152497766	152498166	401	*	4.1723	5.30682	-1.24209	1.11724e-05	0.0023098
chr20	25223178	25223578	401	*	5.1154	6.02699	-1.0224	1.12289e-05	0.00231294
chr18	9025498	9025898	401	*	4.11396	5.26348	-1.25678	1.13581e-05	0.00233098
chr15	58284311	58284711	401	*	2.50592	4.27926	-1.86311	1.14185e-05	0.00233484
chr9	21611899	21612299	401	*	5.17288	6.0732	-1.01125	1.15014e-05	0.00234324
chr12	13173462	13173862	401	*	4.17283	5.30516	-1.23989	1.16005e-05	0.00235486
chr19	34232880	34233280	401	*	2.87413	4.48618	-1.70799	1.20136e-05	0.0024299
chr2	207394817	207395217	401	*	4.71874	5.7071	-1.09814	1.22658e-05	0.00246589
chr3	110814399	110814799	401	*	6.17462	6.89449	-0.832288	1.23188e-05	0.00246589
chr7	16319073	16319473	401	*	2.93796	4.52093	-1.67979	1.23235e-05	0.00246589
chr2	226427578	226427978	401	*	4.58523	5.60178	-1.12588	1.27132e-05	0.00253481
chr10	112404608	112405008	401	*	4.82808	5.78853	-1.07052	1.29844e-05	0.00257971
chr12	75862890	75863290	401	*	4.89405	5.84077	-1.05698	1.30502e-05	0.00258361
chr17	61335310	61335710	401	*	3.45749	4.82988	-1.47509	1.32385e-05	0.00261167
chr5	57435708	57436108	401	*	4.70281	5.68701	-1.09391	1.39613e-05	0.00274459
chr10	127150053	127150453	401	*	2.58381	4.3072	-1.81479	1.41647e-05	0.00276641
chr18	3609509	3609909	401	*	1.87429	3.92647	-2.12679	1.4171e-05	0.00276641
chr2	226131227	226131627	401	*	3.31844	4.73958	-1.52254	1.42246e-05	0.00276722
chr8	119177141	119177541	401	*	5.00288	5.92355	-1.03122	1.45651e-05	0.00282367
chr17	45130010	45130410	401	*	5.00033	5.92071	-1.03094	1.46536e-05	0.00283103
chr1	84348212	84348612	401	*	5.54487	6.36672	-0.933485	1.47807e-05	0.00284577
chr7	130845609	130846009	401	*	6.18539	6.89588	-0.822917	1.49233e-05	0.00286338
chr5	104513197	104513597	401	*	5.27992	6.14836	-0.979598	1.5016e-05	0.00287134
chr3	134008631	134009031	401	*	4.73778	5.70978	-1.08184	1.53255e-05	0.00292054
chr19	41774482	41774882	401	*	3.6646	4.95147	-1.39131	1.55477e-05	0.00294287
chr7	117132492	117132892	401	*	2.87789	4.46976	-1.68786	1.55095e-05	0.00294287
chr4	74608976	74609376	401	*	2.58875	4.29881	-1.80141	1.5832e-05	0.00298659
chr19	9018064	9018464	401	*	4.64379	5.63551	-1.10129	1.59541e-05	0.00299954
chr16	69565988	69566388	401	*	2.58643	4.29925	-1.80425	1.6014e-05	0.00300072
chr8	125350158	125350558	401	*	2.58298	4.29391	-1.80235	1.64542e-05	0.00307293
chr2	226327786	226328186	401	*	3.73814	4.99351	-1.36038	1.6857e-05	0.0031377
chr21	43768047	43768447	401	*	3.54725	4.87013	-1.42636	1.71631e-05	0.00318409
chr4	11698817	11699217	401	*	5.39589	6.23733	-0.952835	1.72427e-05	0.00318831
chr22	50656469	50656869	401	*	2.87173	4.4579	-1.68223	1.74859e-05	0.00322263
chr10	112519090	112519490	401	*	6.34325	7.02085	-0.790172	1.76849e-05	0.00324863
chr8	125174883	125175283	401	*	3.54615	4.86698	-1.42431	1.77624e-05	0.0032522
chr4	74635536	74635936	401	*	5.01791	5.92609	-1.0188	1.78511e-05	0.0032578
chr20	63232448	63232848	401	*	5.04495	5.94627	-1.01201	1.81248e-05	0.00328634
chr6	129493355	129493755	401	*	4.37097	5.42275	-1.16033	1.81101e-05	0.00328634
chr11	19442247	19442647	401	*	4.27596	5.3505	-1.18264	1.88878e-05	0.00341363
chr11	27882078	27882478	401	*	3.22596	4.66476	-1.53923	1.93304e-05	0.0034824
chr6	14733042	14733442	401	*	5.06151	5.95632	-1.00553	1.96142e-05	0.00351505
chrX	46263552	46263952	401	*	3.37263	4.75338	-1.48269	1.96372e-05	0.00351505
chr3	111910830	111911230	401	*	3.17252	4.63024	-1.5576	2.00254e-05	0.00357274
chr6	112298958	112299358	401	*	3.0649	4.56504	-1.59869	2.0087e-05	0.00357274
chr14	54253399	54253799	401	*	4.80648	5.7491	-1.0527	2.03266e-05	0.00359518
chr22	30304821	30305221	401	*	3.62216	4.90569	-1.38768	2.03415e-05	0.00359518
chr4	31035266	31035666	401	*	4.37044	5.41481	-1.15294	2.09833e-05	0.00368872
chr8	93885777	93886177	401	*	3.77435	5.00399	-1.33494	2.10024e-05	0.00368872
chr2	108972044	108972444	401	*	4.14541	5.25153	-1.21361	2.11565e-05	0.00370418
chr1	94622724	94623124	401	*	4.00225	5.15338	-1.25788	2.15223e-05	0.00373793
chr14	31936080	31936480	401	*	4.41644	5.44725	-1.13957	2.15495e-05	0.00373793
chr7	80876913	80877313	401	*	2.11977	4.01755	-1.97933	2.15145e-05	0.00373793
chr7	80883269	80883669	401	*	5.82874	6.58496	-0.868267	2.17354e-05	0.00375856
chr1	94641963	94642363	401	*	3.77142	4.99899	-1.33288	2.18867e-05	0.00377306
chr2	241410569	241410969	401	*	2.49919	4.22447	-1.81536	2.20099e-05	0.00378267
chr9	21589390	21589790	401	*	3.91039	5.08988	-1.28569	2.24332e-05	0.00384362
chr22	30238594	30238994	401	*	3.12262	4.59002	-1.56664	2.27896e-05	0.00389279
chr12	52221882	52222282	401	*	5.25513	6.10895	-0.964971	2.28845e-05	0.00389712
chr6	2810084	2810484	401	*	6.16383	6.86068	-0.809268	2.33459e-05	0.00396365
chr12	120079295	120079695	401	*	4.20009	5.28473	-1.19242	2.36594e-05	0.00400472
chr2	226207659	226208059	401	*	2.58273	4.26443	-1.77329	2.41385e-05	0.00407353
chr17	40521566	40521966	401	*	4.14433	5.24462	-1.20782	2.42238e-05	0.00407563
chr2	29113600	29114000	401	*	2.73369	4.35374	-1.71422	2.44119e-05	0.00409498
chr1	153533694	153534094	401	*	4.98332	5.88112	-1.00836	2.45348e-05	0.00410331
chr15	59570316	59570716	401	*	1.87421	3.884	-2.08484	2.48007e-05	0.00412318
chr4	7978418	7978818	401	*	4.19523	5.27866	-1.19124	2.4781e-05	0.00412318
chr7	92645618	92646018	401	*	3.32222	4.70695	-1.4863	2.5101e-05	0.00416076
chr2	9179865	9180265	401	*	3.87293	5.05741	-1.29049	2.52327e-05	0.00417024
chr10	88428521	88428921	401	*	2.93891	4.47089	-1.62905	2.55529e-05	0.0041984
chr2	118112911	118113311	401	*	5.00797	5.9011	-1.00374	2.54816e-05	0.0041984
chr10	112815589	112815989	401	*	4.03189	5.16381	-1.23889	2.59863e-05	0.00425711
chr12	75667013	75667413	401	*	4.22721	5.29897	-1.17973	2.69961e-05	0.00440965
chr12	75701812	75702212	401	*	3.27198	4.67082	-1.49993	2.71409e-05	0.00442041
chr1	8082633	8083033	401	*	3.00068	4.50488	-1.60213	2.72746e-05	0.00442336
chr9	94941378	94941778	401	*	2.22256	4.05299	-1.91475	2.73169e-05	0.00442336
chr3	189937689	189938089	401	*	7.13747	7.67593	-0.651522	2.78239e-05	0.00449248
chr10	112517398	112517798	401	*	6.32528	6.98855	-0.775854	2.8111e-05	0.00452579
chr3	189944558	189944958	401	*	4.72171	5.66622	-1.05438	2.8499e-05	0.00457511
chr1	209873377	209873777	401	*	0.41352	3.31638	-2.89951	2.95219e-05	0.00472578
chr6	73514292	73514692	401	*	3.06135	4.53682	-1.57419	2.98148e-05	0.00475907
chr14	74566775	74567175	401	*	2.73396	4.33573	-1.69599	3.03299e-05	0.00482753
chr4	101163972	101164372	401	*	3.55002	4.83687	-1.39048	3.06706e-05	0.00486794
chr2	38433551	38433951	401	*	1.22363	3.5813	-2.40743	3.07602e-05	0.00486836
chr7	130292847	130293247	401	*	5.34835	6.1714	-0.934417	3.08904e-05	0.0048752
chr14	32010593	32010993	401	*	3.1202	4.56806	-1.54725	3.15373e-05	0.00496331
chr5	135140792	135141192	401	*	2.50162	4.19349	-1.78214	3.33736e-05	0.0052376
chr16	81604848	81605248	401	*	3.27547	4.6572	-1.48286	3.40672e-05	0.00533152
chr10	112389360	112389760	401	*	5.86042	6.59166	-0.843365	3.42763e-05	0.0053493
chr12	75954034	75954434	401	*	3.58371	4.84967	-1.36995	3.46308e-05	0.00537468
chr13	109256892	109257292	401	*	4.9399	5.82947	-1.00007	3.46247e-05	0.00537468
chr6	150720779	150721179	401	*	3.77549	4.97515	-1.30507	3.49027e-05	0.00540192
chr8	127668709	127669109	401	*	4.14026	5.22075	-1.18811	3.51292e-05	0.00542199
chr6	132063757	132064157	401	*	4.11519	5.20373	-1.19602	3.53866e-05	0.00544672
chr4	101349636	101350036	401	*	4.06173	5.16453	-1.20996	3.63097e-05	0.00557348
chr3	111739314	111739714	401	*	4.09221	5.18433	-1.19943	3.69695e-05	0.00565926
chr10	93475837	93476237	401	*	6.04993	6.74641	-0.808817	3.768e-05	0.00573668
chr3	110773341	110773741	401	*	5.74024	6.48741	-0.859141	3.7616e-05	0.00573668
chr15	65295914	65296314	401	*	4.37353	5.38436	-1.11948	3.83115e-05	0.00581702
chr22	25488214	25488614	401	*	3.84089	5.01114	-1.27614	3.8665e-05	0.00585482
chr15	100727366	100727766	401	*	3.7755	4.96667	-1.2966	3.976e-05	0.00598913
chr7	51045620	51046020	401	*	4.50545	5.48157	-1.0853	3.97658e-05	0.00598913
chr14	68576483	68576883	401	*	4.85934	5.75743	-1.0084	4.06885e-05	0.00611167
chr3	66010867	66011267	401	*	3.70116	4.91568	-1.31943	4.08817e-05	0.00611879
chr9	112170238	112170638	401	*	3.6204	4.86363	-1.3476	4.09543e-05	0.00611879
chr12	91687173	91687573	401	*	1.58654	3.70765	-2.18674	4.11092e-05	0.0061256
chr12	75744813	75745213	401	*	2.50322	4.17938	-1.76658	4.13231e-05	0.00614114
chr10	87383082	87383482	401	*	0.00329663	3.18093	-3.13406	4.17634e-05	0.00619015
chr14	93258992	93259392	401	*	5.36268	6.16716	-0.915878	4.26172e-05	0.00630004
chr6	137978318	137978718	401	*	4.58485	5.53781	-1.06245	4.30866e-05	0.00635266
chr12	27615312	27615712	401	*	4.9584	5.83378	-0.985938	4.32003e-05	0.00635271
chr8	127222883	127223283	401	*	6.20275	6.8685	-0.778232	4.33262e-05	0.00635455
chr1	61481263	61481663	401	*	1.22675	3.55443	-2.37782	4.35706e-05	0.00637371
chr18	9658078	9658478	401	*	3.50187	4.7826	-1.3841	4.38191e-05	0.00637676
chr22	30206916	30207316	401	*	5.17471	6.01018	-0.946516	4.37393e-05	0.00637676
chr3	176469821	176470221	401	*	3.22283	4.60398	-1.48186	4.62791e-05	0.0067173
chr5	76814137	76814537	401	*	4.52383	5.48658	-1.07205	4.69459e-05	0.00679648
chr10	3811336	3811736	401	*	4.54306	5.50123	-1.06755	4.70899e-05	0.00679976
chr1	228155139	228155539	401	*	0.999341	3.45872	-2.4978	4.78464e-05	0.00689123
chr7	45885433	45885833	401	*	3.81246	4.98104	-1.27432	4.80088e-05	0.00689689
chr12	65631596	65631996	401	*	5.44093	6.22674	-0.897361	4.85173e-05	0.00695212
chr2	168167211	168167611	401	*	3.77618	4.95446	-1.28377	4.92284e-05	0.00702097
chr8	93929879	93930279	401	*	3.70068	4.90418	-1.30847	4.92484e-05	0.00702097
chr4	140136366	140136766	401	*	0	2.85589	-4.10045	5.05347e-05	0.00718606
chr12	88934329	88934729	401	*	4.9436	5.8138	-0.980744	5.0896e-05	0.00721911
chr6	138722793	138723193	401	*	4.41857	5.40321	-1.09355	5.1153e-05	0.00723175
chr9	127187359	127187759	401	*	4.08937	5.16374	-1.18175	5.12432e-05	0.00723175
chr12	13559628	13560028	401	*	2.73823	4.29896	-1.65522	5.23197e-05	0.00736512
chr2	226581077	226581477	401	*	2.58428	4.20734	-1.71509	5.2688e-05	0.00739837
chr15	96122170	96122570	401	*	1.00363	3.44912	-2.48398	5.3567e-05	0.007503
chr1	211636512	211636912	401	*	3.99839	5.09782	-1.20635	5.37431e-05	0.00750889
chr10	28217860	28218260	401	*	4.75737	5.66028	-1.01296	5.4015e-05	0.0075281
chr12	78878434	78878834	401	*	3.00514	4.45821	-1.55125	5.47252e-05	0.00760816
chr17	61567345	61567745	401	*	5.77461	6.49954	-0.836956	5.55051e-05	0.00769748
chr12	116492720	116493120	401	*	4.64344	5.56918	-1.03547	5.58285e-05	0.00770636
chr4	30837149	30837549	401	*	5.95337	6.6487	-0.807578	5.58442e-05	0.00770636
chr17	61426821	61427221	401	*	5.88806	6.5929	-0.817017	5.74881e-05	0.00791373
chr4	168487142	168487542	401	*	6.73722	7.30822	-0.683884	5.85884e-05	0.00804542
chr10	32971524	32971924	401	*	3.16913	4.55421	-1.48534	5.922e-05	0.00810662
chrX	45479971	45480371	401	*	6.0224	6.70326	-0.793184	5.93234e-05	0.00810662
chr1	235060781	235061181	401	*	1.00022	3.43434	-2.47263	5.98332e-05	0.00815638
chr6	31720193	31720593	401	*	3.17569	4.55611	-1.48063	6.03229e-05	0.00820319
chr1	202105609	202106009	401	*	5.6647	6.40261	-0.849823	6.15164e-05	0.0083399
chr1	8202110	8202510	401	*	4.80815	5.69315	-0.995211	6.1626e-05	0.0083399
chr14	53391659	53392059	401	*	3.62697	4.84171	-1.31921	6.23002e-05	0.00841083
chr10	63553990	63554390	401	*	4.30322	5.30548	-1.11069	6.26994e-05	0.00844438
chr20	44572993	44573393	401	*	3.58424	4.81345	-1.33339	6.28539e-05	0.00844488
chr10	29600019	29600419	401	*	1.41615	3.59661	-2.23971	6.31452e-05	0.00846372
chr4	30912201	30912601	401	*	3.06456	4.48433	-1.51875	6.36816e-05	0.00849498
chr7	130982127	130982527	401	*	4.75717	5.65129	-1.0042	6.3681e-05	0.00849498
chr6	12483726	12484126	401	*	3.59077	4.81618	-1.32956	6.39352e-05	0.00850855
chr2	45923722	45924122	401	*	1.99968	3.86209	-1.94164	6.47098e-05	0.00858429
chr2	222518894	222519294	401	*	5.05849	5.89384	-0.9462	6.48108e-05	0.00858429
chr1	23555964	23556364	401	*	5.11776	5.94299	-0.9362	6.56141e-05	0.0086498
chr15	74407342	74407742	401	*	4.45791	5.41691	-1.06809	6.54648e-05	0.0086498
chr17	69084880	69085280	401	*	4.41252	2.64883	1.63176	6.72335e-05	0.00884135
chr4	101022070	101022470	401	*	2.80803	4.32124	-1.60888	6.73828e-05	0.00884135
chr2	226661826	226662226	401	*	5.43915	6.20703	-0.879453	7.00589e-05	0.009171
chr11	35138778	35139178	401	*	3.41505	4.69584	-1.38354	7.07494e-05	0.00923981
chr11	34600429	34600829	401	*	3.16888	4.53885	-1.47026	7.16876e-05	0.00932078
chr3	98981075	98981475	401	*	3.59003	4.80897	-1.32314	7.17022e-05	0.00932078
chr11	36420856	36421256	401	*	1.41464	3.58107	-2.22573	7.21571e-05	0.0093582
chr10	28054252	28054652	401	*	0.735436	3.33176	-2.61875	7.26194e-05	0.00937476
chr14	75822309	75822709	401	*	2.50681	4.13412	-1.71797	7.24972e-05	0.00937476
chr12	101087945	101088345	401	*	0.00152387	3.12391	-3.07954	7.28472e-05	0.00938255
chr13	27054223	27054623	401	*	2.6664	4.23022	-1.65732	7.32713e-05	0.00939398
chr15	89782108	89782508	401	*	4.79158	5.67188	-0.990493	7.32626e-05	0.00939398
chr3	33360415	33360815	401	*	3.70637	4.88294	-1.28164	7.3474e-05	0.00939846
chr3	158161009	158161409	401	*	4.95526	5.80295	-0.958312	7.41938e-05	0.00946892
chr4	11514901	11515301	401	*	3.22435	4.57182	-1.44837	7.53055e-05	0.00958896
chr9	112059436	112059836	401	*	3.11583	4.50133	-1.48521	7.6752e-05	0.00975098
chr8	126454093	126454493	401	*	4.62892	5.54077	-1.02156	7.71965e-05	0.00978527
chr12	52496590	52496990	401	*	5.73299	6.44852	-0.827542	7.81669e-05	0.00988591
chr8	33314860	33315260	401	*	0.00212838	3.11242	-3.06751	7.9702e-05	0.0100573
chr11	22792576	22792976	401	*	2.00185	3.84717	-1.92478	8.02965e-05	0.0101096
chr11	34204902	34205302	401	*	3.84184	4.96649	-1.23071	8.14548e-05	0.010196
chr13	106151300	106151700	401	*	5.10583	5.922	-0.927143	8.19183e-05	0.010196
chr15	100759779	100760179	401	*	3.9089	5.01195	-1.20952	8.15545e-05	0.010196
chr2	118123459	118123859	401	*	4.95626	5.79813	-0.952491	8.12115e-05	0.010196
chr22	30235632	30236032	401	*	4.14824	5.17906	-1.1386	8.19689e-05	0.010196
chr6	155126982	155127382	401	*	4.1477	5.17747	-1.13752	8.20749e-05	0.010196
chr1	203663277	203663677	401	*	4.58223	5.49918	-1.02654	8.3857e-05	0.010376
chr2	181791290	181791690	401	*	6.57998	7.16049	-0.693315	8.3894e-05	0.010376
chr8	125271367	125271767	401	*	6.04943	6.71142	-0.774363	8.44421e-05	0.0104208
chr16	88245215	88245615	401	*	4.73893	5.61959	-0.990705	8.58942e-05	0.0105767
chr12	116559282	116559682	401	*	2.80906	4.30227	-1.58901	8.73095e-05	0.0107039
chr17	72370835	72371235	401	*	3.5846	4.79192	-1.31157	8.71979e-05	0.0107039
chr13	45206375	45206775	401	*	4.03001	5.08977	-1.16694	8.79255e-05	0.0107329
chr15	66472446	66472846	401	*	3.0623	4.45807	-1.49487	8.81205e-05	0.0107329
chr3	109804682	109805082	401	*	3.87466	4.98269	-1.21429	8.80659e-05	0.0107329
chr4	98430700	98431100	401	*	5.75719	6.46203	-0.816884	8.99589e-05	0.010933
chr4	168636831	168637231	401	*	4.46123	5.40175	-1.04966	9.08655e-05	0.0110193
chr1	63662508	63662908	401	*	4.42085	5.37045	-1.05856	9.18495e-05	0.0111146
chr10	112732316	112732716	401	*	1.87486	3.7687	-1.96979	9.25169e-05	0.0111233
chr3	72818079	72818479	401	*	4.29946	2.49939	1.66575	9.23403e-05	0.0111233
chr6	35302743	35303143	401	*	3.41685	4.67749	-1.36342	9.21437e-05	0.0111233
chr1	153699069	153699469	401	*	1.58667	3.6329	-2.11258	9.44808e-05	0.0113351
chr2	181814088	181814488	401	*	3.73954	4.88815	-1.25402	9.54397e-05	0.0114256
chr6	122696816	122697216	401	*	4.62432	5.52426	-1.00966	9.56925e-05	0.0114315
chr1	8097399	8097799	401	*	6.32818	6.94119	-0.72564	9.71077e-05	0.0115513
chr18	59729835	59730235	401	*	2.1151	3.89081	-1.85835	9.6997e-05	0.0115513
chr16	69173480	69173880	401	*	3.22087	4.54785	-1.42798	0.00010069	0.011952
chr2	226063719	226064119	401	*	4.87369	5.71874	-0.955508	0.000102578	0.0121504
chr12	52230349	52230749	401	*	4.27004	5.25185	-1.09023	0.000103323	0.0122128
chr1	94773854	94774254	401	*	4.14717	5.1628	-1.12343	0.000103898	0.0122292
chr14	68695379	68695779	401	*	5.01344	5.83275	-0.930122	0.000103783	0.0122292
chr1	144412518	144412918	401	*	3.62536	4.80462	-1.28387	0.000107285	0.0124756
chr17	64496957	64497357	401	*	4.9559	5.78385	-0.938606	0.00010692	0.0124756
chr17	60088216	60088616	401	*	4.02941	5.07854	-1.15638	0.000106941	0.0124756
chr19	46925245	46925645	401	*	4.41404	5.35638	-1.05135	0.000107086	0.0124756
chr20	58017478	58017878	401	*	3.41405	4.66732	-1.35616	0.000106996	0.0124756
chr4	74632603	74633003	401	*	3.94178	5.01789	-1.18283	0.000107328	0.0124756
chr19	3104064	3104464	401	*	4.9727	3.58674	1.26402	0.000107616	0.0124832
chr2	200766269	200766669	401	*	2.11086	3.87515	-1.84696	0.000109002	0.0125919
chr8	125291892	125292292	401	*	3.86984	4.96661	-1.20311	0.000108848	0.0125919
chr6	166693775	166694175	401	*	2.87778	4.32663	-1.54571	0.000109957	0.0126761
chr8	6602413	6602813	401	*	5.0891	5.89118	-0.913041	0.000110389	0.0126997
chr4	11632431	11632831	401	*	4.29601	5.26636	-1.0789	0.000112059	0.0128654
chr1	149636276	149636676	401	*	4.14744	5.15807	-1.11847	0.000113871	0.0130291
chr2	200662767	200663167	401	*	3.54347	4.74765	-1.30822	0.00011395	0.0130291
chr11	128497168	128497568	401	*	4.50461	5.42114	-1.02587	0.000114768	0.0130959
chr1	25708273	25708673	401	*	2.22662	3.93432	-1.79291	0.000115329	0.0131332
chr8	40174641	40175041	401	*	3.16689	4.50244	-1.43603	0.000116181	0.0132034
chr11	29300446	29300846	401	*	1.73784	3.68443	-2.01853	0.00011691	0.0132594
chr6	144897859	144898259	401	*	5.87295	6.54675	-0.786001	0.000118873	0.0134548
chr1	173249383	173249783	401	*	1.41619	3.53315	-2.17671	0.000119977	0.0135523
chr17	72661588	72661988	401	*	7.28016	7.74955	-0.58254	0.000121241	0.0136675
chr18	59900629	59901029	401	*	2.93843	4.35661	-1.51596	0.000121495	0.0136687
chr6	134853227	134853627	401	*	0.735831	3.2795	-2.56671	0.000122886	0.0137974
chr13	80086283	80086683	401	*	1.73853	3.67267	-2.00589	0.000123693	0.0138014
chr17	75895325	75895725	401	*	2.73514	4.22806	-1.58786	0.000123546	0.0138014
chr6	45566870	45567270	401	*	1.73715	3.67799	-2.0128	0.000123484	0.0138014
chr6	151354411	151354811	401	*	1.74252	3.6756	-2.00483	0.000123907	0.0138014
chr10	112875439	112875839	401	*	3.5859	4.76795	-1.2864	0.000125303	0.0139293
chr2	17579607	17580007	401	*	3.22159	4.53026	-1.40971	0.000125904	0.0139684
chr20	47334117	47334517	401	*	5.22871	6.00081	-0.883337	0.000126688	0.0140275
chr12	115227304	115227704	401	*	5.0635	5.86307	-0.910491	0.000128182	0.0141242
chr17	597109	597509	401	*	4.25008	5.22309	-1.08135	0.000129577	0.0141242
chr6	14706342	14706742	401	*	3.73254	4.86398	-1.23694	0.000128392	0.0141242
chr6	169169381	169169781	401	*	2.00287	3.80347	-1.88039	0.000129426	0.0141242
chr7	116434744	116435144	401	*	3.6239	4.79136	-1.27214	0.000129033	0.0141242
chr8	29990969	29991369	401	*	3.77493	4.89287	-1.22367	0.000128427	0.0141242
chr8	17836562	17836962	401	*	2.8116	4.27214	-1.55651	0.000129019	0.0141242
chrX	43880433	43880833	401	*	2.94202	4.35409	-1.50987	0.000129539	0.0141242
chr12	65878548	65878948	401	*	4.81228	3.36332	1.32539	0.00013013	0.0141569
chr13	50529146	50529546	401	*	5.76466	4.68997	0.957927	0.000132111	0.014301
chr14	54251988	54252388	401	*	5.99701	6.64687	-0.762205	0.000132441	0.014301
chr2	101120570	101120970	401	*	3.87401	4.95656	-1.18892	0.000132476	0.014301
chr6	158853441	158853841	401	*	6.94001	7.45203	-0.625039	0.000131778	0.014301
chr15	89349048	89349448	401	*	2.7349	4.22019	-1.58025	0.000134031	0.0144133
chr4	154124665	154125065	401	*	2.58836	4.13421	-1.63842	0.000133795	0.0144133
chr1	93738266	93738666	401	*	5.84036	6.51281	-0.784631	0.000135926	0.0145891
chr2	85457867	85458267	401	*	3.62574	4.78877	-1.26772	0.000136468	0.0146193
chr8	26195321	26195721	401	*	2.81085	4.26588	-1.55101	0.000137007	0.014649
chr4	158540439	158540839	401	*	1.58197	3.59331	-2.07804	0.000139266	0.014834
chr9	123446009	123446409	401	*	0.412095	3.16363	-2.75007	0.000139053	0.014834
chr11	121689060	121689460	401	*	4.97289	5.78249	-0.92032	0.000140105	0.01487
chr8	6585333	6585733	401	*	2.87858	4.3054	-1.52373	0.000140135	0.01487
chr11	62890140	62890540	401	*	1.87524	3.73014	-1.93118	0.000140405	0.0148705
chr10	99976985	99977385	401	*	5.61448	6.32037	-0.817783	0.000140886	0.0148933
chr10	90587104	90587504	401	*	5.29188	6.04827	-0.867766	0.000141428	0.0149224
chr20	4713349	4713749	401	*	3.96968	5.01922	-1.15651	0.000142047	0.0149595
chr12	120962602	120963002	401	*	3.05746	4.41801	-1.45987	0.000142452	0.014974
chr1	94325666	94326066	401	*	6.34866	6.94085	-0.704855	0.000147389	0.015464
chr2	203108925	203109325	401	*	1.58671	3.58985	-2.06989	0.000148247	0.015525
chr6	7112833	7113233	401	*	2.1151	3.85142	-1.81926	0.000148553	0.0155279
chr5	140323338	140323738	401	*	3.00026	4.37906	-1.47744	0.000149364	0.0155547
chr6	45524409	45524809	401	*	4.82809	5.66136	-0.943636	0.000149254	0.0155547
chr5	115922696	115923096	401	*	2.73801	4.21221	-1.56919	0.000150115	0.0156039
chr11	70159621	70160021	401	*	4.1435	5.1368	-1.10118	0.000151497	0.015668
chr11	12726098	12726498	401	*	4.60199	5.48081	-0.988574	0.000151891	0.015668
chr19	21726686	21727086	401	*	3.32409	4.58383	-1.36188	0.000152038	0.015668
chr8	125655610	125656010	401	*	7.25893	7.72348	-0.577698	0.000151112	0.015668
chr8	133674785	133675185	401	*	4.32233	5.26769	-1.05407	0.000152336	0.015668
chr8	29665180	29665580	401	*	5.61607	6.31721	-0.813043	0.00015241	0.015668
chr10	121987753	121988153	401	*	3.05957	4.4132	-1.45297	0.000153689	0.0157705
chr1	16895995	16896395	401	*	2.73724	4.2086	-1.56635	0.000154799	0.0158265
chr9	108001312	108001712	401	*	6.87242	7.38775	-0.628315	0.000154722	0.0158265
chr7	66306155	66306555	401	*	2.87711	4.29716	-1.51706	0.000156123	0.0159328
chr13	109243493	109243893	401	*	5.51871	6.23379	-0.826837	0.000157222	0.0160157
chr12	52441208	52441608	401	*	4.94284	5.75062	-0.918448	0.00016039	0.0163088
chr19	49050350	49050750	401	*	3.87577	4.94535	-1.17604	0.000164455	0.0166642
chr5	82976878	82977278	401	*	5.21	5.97125	-0.872509	0.00016448	0.0166642
chr13	30342167	30342567	401	*	4.2738	5.22598	-1.0607	0.000167081	0.0168517
chr2	168211142	168211542	401	*	5.39466	6.12661	-0.843534	0.000167233	0.0168517
chr3	122609970	122610370	401	*	1.41813	3.50414	-2.14615	0.000167122	0.0168517
chr19	42455662	42456062	401	*	5.02801	5.81794	-0.900825	0.000168495	0.0169484
chr3	111610625	111611025	401	*	4.80827	5.63731	-0.939377	0.000170118	0.0170505
chr9	108094067	108094467	401	*	5.72419	6.40365	-0.791504	0.000169858	0.0170505
chr14	68792896	68793296	401	*	3.96738	5.00548	-1.14513	0.000171214	0.0171109
chr3	110576964	110577364	401	*	5.13236	5.90393	-0.882671	0.000171332	0.0171109
chr14	68141701	68142101	401	*	3.27575	4.54285	-1.36881	0.000173308	0.0172775
chr11	16918542	16918942	401	*	4.43827	5.34522	-1.01611	0.000174444	0.017329
chr12	116497144	116497544	401	*	5.10686	5.88208	-0.886267	0.0001743	0.017329
chr3	13593195	13593595	401	*	2.7406	4.20269	-1.55721	0.000176033	0.017456
chr17	59829286	59829686	401	*	6.23721	6.83813	-0.7135	0.000176516	0.0174729
chr17	61431800	61432200	401	*	3.93789	4.98201	-1.15096	0.000178195	0.017608
chr4	31060064	31060464	401	*	2.32543	3.95179	-1.71413	0.000180538	0.0178081
chr2	9112197	9112597	401	*	4.27443	5.22059	-1.05469	0.000182808	0.0180004
chr12	104272209	104272609	401	*	3.73455	4.84095	-1.21198	0.000183848	0.018071
chr4	30847046	30847446	401	*	3.54613	4.7148	-1.27283	0.000184667	0.0181197
chr17	17021210	17021610	401	*	3.97276	5.00331	-1.1376	0.000188705	0.0184835
chr3	31077099	31077499	401	*	4.37231	5.29117	-1.0278	0.000191716	0.018713
chr6	151060113	151060513	401	*	6.63784	7.17688	-0.651902	0.000191492	0.018713
chr11	27873650	27874050	401	*	3.41829	4.62776	-1.31257	0.000194072	0.01891
chr18	60053750	60054150	401	*	5.5922	6.28481	-0.804501	0.000195219	0.0189791
chr3	111768630	111769030	401	*	3.90861	4.95509	-1.15313	0.000195458	0.0189791
chr15	44707227	44707627	401	*	3.06304	4.39701	-1.43343	0.000196844	0.0190805
chr1	26849280	26849680	401	*	5.58588	6.27794	-0.803938	0.000200732	0.0194238
chr11	66906146	66906546	401	*	1.87815	3.69847	-1.89692	0.00020173	0.0194868
chr14	71711757	71712157	401	*	1.73848	3.62982	-1.9637	0.000203384	0.0196128
chr10	131621914	131622314	401	*	0.737348	3.2279	-2.51424	0.00020396	0.0196344
chr17	41131982	41132382	401	*	4.00413	5.01824	-1.12131	0.000207146	0.019907
chr9	95018509	95018909	401	*	4.24955	5.19351	-1.05239	0.000210439	0.0201888
chr7	17408418	17408818	401	*	3.42069	4.62276	-1.30518	0.00021179	0.0202837
chr1	84247424	84247824	401	*	5.5332	6.23066	-0.809284	0.000212666	0.0203329
chr16	11094102	11094502	401	*	4.84438	5.65421	-0.920295	0.000213554	0.0203829
chrX	37644581	37644981	401	*	1.87487	3.68921	-1.89096	0.000214105	0.0204008
chr14	97380587	97380987	401	*	4.41556	5.31582	-1.00938	0.000214637	0.0204168
chr6	30886059	30886459	401	*	4.05806	5.05234	-1.10183	0.00021955	0.0208487
chr20	4684778	4685178	401	*	1.73817	3.61945	-1.95367	0.000222237	0.0210681
chr8	39113035	39113435	401	*	2.74399	4.18247	-1.53367	0.000223453	0.0211477
chr12	113727625	113728025	401	*	3.54759	4.70088	-1.25753	0.000228988	0.0216349
chr18	13710386	13710786	401	*	4.9557	5.7403	-0.895348	0.000230816	0.021771
chr3	185824908	185825308	401	*	4.56451	3.04907	1.38911	0.00023264	0.0219061
chr17	81040369	81040769	401	*	5.1733	5.9219	-0.859825	0.000233425	0.0219431
chr17	50064655	50065055	401	*	5.61405	6.29402	-0.79191	0.000234459	0.0220034
chr6	166877891	166878291	401	*	3.11767	4.41647	-1.39899	0.0002373	0.0222328
chr10	95264241	95264641	401	*	5.74813	6.40728	-0.771254	0.000238036	0.0222645
chr12	66130683	66131083	401	*	5.76673	4.73567	0.914517	0.000239197	0.0223006
chr3	111848392	111848792	401	*	3.84463	4.89789	-1.15958	0.000239616	0.0223006
chr9	34652003	34652403	401	*	5.24952	4.06238	1.06816	0.000239593	0.0223006
chr13	106472011	106472411	401	*	6.8326	7.33583	-0.61621	0.000241327	0.0224226
chr16	11084469	11084869	401	*	2.81645	4.22305	-1.5029	0.000242445	0.0224892
chr2	110106051	110106451	401	*	5.59486	6.27592	-0.792971	0.000243082	0.0225047
chr4	78534222	78534622	401	*	3.6634	4.77375	-1.2155	0.000243777	0.0225047
chr4	101020104	101020504	401	*	4.00395	5.00771	-1.11101	0.000243817	0.0225047
chr1	245085488	245085888	401	*	4.64862	5.4892	-0.950515	0.000244419	0.0225231
chr5	115940969	115941369	401	*	3.22019	4.47929	-1.36044	0.000245566	0.0225916
chr9	21392248	21392648	401	*	5.06136	3.80076	1.14032	0.000246594	0.0226491
chr8	139991237	139991637	401	*	0	2.66592	-3.91344	0.000247927	0.0227343
chr7	84042237	84042637	401	*	4.09145	5.06837	-1.08464	0.000249462	0.0228376
chr5	159874290	159874690	401	*	1.5875	3.53714	-2.01685	0.000250245	0.0228719
chr9	106892670	106893070	401	*	3.90563	4.93671	-1.13784	0.000251893	0.022985
chr14	61564615	61565015	401	*	4.50633	5.37643	-0.979585	0.000253199	0.0230666
chr12	65725268	65725668	401	*	4.64848	5.4858	-0.947259	0.000257137	0.0233873
chr22_KI270733v1_random	168672	169072	401	*	4.03445	2.20924	1.68637	0.000258542	0.0234178
chr3	111803188	111803588	401	*	4.79149	5.59967	-0.918529	0.000258308	0.0234178
chr6	158697833	158698233	401	*	5.28727	6.01166	-0.835824	0.000258726	0.0234178
chr1	234731424	234731824	401	*	2.00255	3.73814	-1.81596	0.000259795	0.0234472
chr10	112490578	112490978	401	*	3.94183	4.96085	-1.12597	0.000259887	0.0234472
chr4	90745195	90745595	401	*	3.62756	4.74378	-1.22108	0.000261974	0.0235974
chr8	6649003	6649403	401	*	7.27003	6.51354	0.642252	0.000262584	0.0236145
chr16	2041159	2041559	401	*	2.66597	4.11917	-1.54742	0.000267325	0.0239638
chr2	185979644	185980044	401	*	5.07646	5.83277	-0.867338	0.000266991	0.0239638
chr1	169163140	169163540	401	*	1.58155	3.52457	-2.01024	0.000268131	0.0239977
chr5	151257883	151258283	401	*	2.87606	4.25041	-1.47165	0.000270792	0.0241973
chr6	158743127	158743527	401	*	4.46237	5.33694	-0.983897	0.000272243	0.0242881
chr6	33613682	33614082	401	*	2.87263	4.24658	-1.47125	0.000272819	0.0243008
chr2	84958230	84958630	401	*	5.65565	6.3217	-0.778056	0.00027582	0.0245292
chr17	43434869	43435269	401	*	4.0315	5.01948	-1.09545	0.000276333	0.0245358
chr17	35094916	35095316	401	*	3.41911	4.60123	-1.28533	0.000276988	0.0245551
chr4	38687462	38687862	401	*	1.41344	3.44707	-2.09426	0.000280386	0.0248171
chr10	52443587	52443987	401	*	3.87948	4.91197	-1.13909	0.000282209	0.0248516
chr13	73411234	73411634	401	*	0.738968	3.1982	-2.48349	0.000282551	0.0248516
chr18	21672910	21673310	401	*	3.94073	4.95386	-1.12009	0.000282499	0.0248516
chr7	35467587	35467987	401	*	3.17699	4.44229	-1.36615	0.000281308	0.0248516
chr9	95434206	95434606	401	*	3.463	4.62738	-1.268	0.000290059	0.025472
chr4	31089992	31090392	401	*	4.66839	5.49393	-0.935548	0.000291498	0.0255583
chr10	30057418	30057818	401	*	4.58954	5.43163	-0.95186	0.000292214	0.0255811
chr3	129694210	129694610	401	*	3.70172	4.78633	-1.19007	0.000292985	0.0256086
chr5	148343052	148343452	401	*	1.22419	3.36486	-2.19275	0.000295806	0.0258148
chr12	65536938	65537338	401	*	6.6548	7.17323	-0.631322	0.000298845	0.0260395
chr12	52895661	52896061	401	*	3.73973	4.81083	-1.17683	0.000301823	0.0262581
chr11	65491879	65492279	401	*	4.7917	5.59121	-0.909904	0.000302953	0.0262621
chr17	48472667	48473067	401	*	3.77276	4.83186	-1.16505	0.000303275	0.0262621
chr3	172348164	172348564	401	*	1.00266	3.27933	-2.31723	0.000302476	0.0262621
chr7	13880159	13880559	401	*	2.32579	3.90108	-1.66337	0.000304087	0.0262918
chr11	35214737	35215137	401	*	4.24925	5.16989	-1.02917	0.000304963	0.0263269
chr6	56713305	56713705	401	*	5.06353	5.81407	-0.861563	0.000306708	0.0264368
chr6	135537732	135538132	401	*	4.98524	5.74776	-0.873388	0.00031202	0.0268534
chr7	73833436	73833836	401	*	4.82654	5.61739	-0.90133	0.000312792	0.0268785
chr13	106104217	106104617	401	*	5.10883	5.8505	-0.852773	0.000314225	0.0268843
chr7	130288901	130289301	401	*	3.77583	4.83198	-1.16211	0.000313352	0.0268843
chr8	125278977	125279377	401	*	3.32733	4.53209	-1.3072	0.000314298	0.0268843
chr1	39159163	39159563	401	*	2.22046	3.83642	-1.70193	0.000315277	0.0269269
chr9	107751803	107752203	401	*	4.06047	5.02949	-1.07666	0.000322259	0.0274813
chr1	148263216	148263616	401	*	4.46088	5.32453	-0.973007	0.00032526	0.0276951
chr13	97307958	97308358	401	*	2.22229	3.83432	-1.69802	0.000325961	0.0277126
chr10	80505985	80506385	401	*	6.25277	6.8233	-0.683151	0.000328589	0.0278937
chr2	112881271	112881671	401	*	3.1763	4.42935	-1.35401	0.000331507	0.0280988
chr1	234657201	234657601	401	*	4.3234	5.21932	-1.00477	0.00033215	0.028104
chr11	70063492	70063892	401	*	3.278	4.49331	-1.31726	0.000333022	0.028104
chr21	38773215	38773615	401	*	4.46514	5.32688	-0.971104	0.000333073	0.028104
chr2	70108845	70109245	401	*	4.71852	5.52559	-0.917274	0.000335727	0.0282854
chr15	44102802	44103202	401	*	5.01547	5.76809	-0.863553	0.000336482	0.0283064
chr1	67570449	67570849	401	*	2.73701	4.14097	-1.49945	0.000340085	0.0285667
chr12	78120869	78121269	401	*	3.3312	0.742506	2.39339	0.000340702	0.0285722
chr8	6594117	6594517	401	*	5.04874	5.79546	-0.857723	0.000341172	0.0285722
chr4	188405172	188405572	401	*	0.73573	3.16976	-2.45841	0.000342573	0.0286467
chr12	52345753	52346153	401	*	1.00025	3.26053	-2.3009	0.000344859	0.0287949
chr19	46878726	46879126	401	*	2.93943	4.26926	-1.42808	0.00034553	0.0288081
chr8	127809987	127810387	401	*	5.66747	6.31926	-0.763814	0.000348073	0.028977
chr11	70233493	70233893	401	*	6.73902	7.23942	-0.613343	0.000349626	0.02902
chr7	96219398	96219798	401	*	3.11704	4.38329	-1.36658	0.00034955	0.02902
chr8	134802193	134802593	401	*	2.11418	3.76651	-1.7359	0.000352379	0.0292052
chr12	42756953	42757353	401	*	5.23751	5.95198	-0.825846	0.000355188	0.0293945
chr1	24683622	24684022	401	*	5.84751	6.47185	-0.736586	0.000360602	0.0297463
chr1	156040797	156041197	401	*	2.58779	4.04018	-1.54545	0.000362093	0.0297463
chr12	52925125	52925525	401	*	6.49127	7.0239	-0.645422	0.000361946	0.0297463
chr19	17405733	17406133	401	*	2.41359	3.93591	-1.6124	0.000360424	0.0297463
chr3	30625818	30626218	401	*	4.14707	5.08404	-1.04506	0.000361888	0.0297463
chr10	44981296	44981696	401	*	5.31331	6.01505	-0.813257	0.000365007	0.0297834
chr12	50619183	50619583	401	*	3.80555	4.84203	-1.14273	0.000364296	0.0297834
chr2	223760934	223761334	401	*	5.73166	6.37182	-0.752267	0.000365202	0.0297834
chr20	50761763	50762163	401	*	5.83737	6.46253	-0.737396	0.0003634	0.0297834
chr8	93904334	93904734	401	*	4.7771	5.56761	-0.90086	0.00036471	0.0297834
chr17	40956753	40957153	401	*	5.54814	6.21451	-0.778239	0.000367343	0.029871
chr3	129665059	129665459	401	*	3.62402	4.71718	-1.19815	0.000366897	0.029871
chr11	67078333	67078733	401	*	5.37078	6.06299	-0.803815	0.000369469	0.0300003
chr6	138465011	138465411	401	*	3.27708	4.48443	-1.30938	0.000374093	0.0303318
chr1	97277830	97278230	401	*	0	2.79257	-3.25843	0.000374705	0.0303375
chr15	36612302	36612702	401	*	2.32871	3.88465	-1.64424	0.000377149	0.0304914
chr11	1351387	1351787	401	*	1.22603	3.34263	-2.16914	0.00038265	0.0308028
chr5	57032156	57032556	401	*	3.90672	4.90929	-1.10943	0.000382171	0.0308028
chr5	139373637	139374037	401	*	3.7753	4.8189	-1.14966	0.000382545	0.0308028
chr3	192850605	192851005	401	*	3.77238	4.81478	-1.14842	0.000383915	0.0308602
chr1	103250424	103250824	401	*	3.54708	4.66193	-1.21925	0.000384928	0.0308974
chr10	113855360	113855760	401	*	4.22282	2.58177	1.5089	0.000390032	0.0312623
chr5	173483578	173483978	401	*	3.84183	4.86264	-1.1273	0.000391042	0.0312984
chr14	96783369	96783769	401	*	0.00250168	2.93286	-2.89018	0.000393908	0.0314829
chr4	83851238	83851638	401	*	4.34891	5.22708	-0.987134	0.000395525	0.031567
chr3	58260473	58260873	401	*	2.66544	4.08142	-1.51042	0.000397479	0.0316779
chr15	78930856	78931256	401	*	3.4588	4.59871	-1.24364	0.000400145	0.0317548
chr17	40937073	40937473	401	*	3.2266	4.44628	-1.32126	0.00039957	0.0317548
chr8	127253612	127254012	401	*	5.42729	6.10649	-0.790903	0.000399722	0.0317548
chr12	115691204	115691604	401	*	3.11722	4.37165	-1.35487	0.000407858	0.0323211
chr10	122344716	122345116	401	*	3.3229	4.50646	-1.2861	0.000413185	0.0325591
chr16	85236794	85237194	401	*	4.19882	5.11294	-1.02248	0.000412838	0.0325591
chr6	53615675	53616075	401	*	4.66451	5.46898	-0.914539	0.00041256	0.0325591
chr7	128164048	128164448	401	*	3.70457	4.76348	-1.16446	0.000412094	0.0325591
chr1	144551893	144552293	401	*	4.19604	5.10923	-1.02155	0.00042013	0.0330598
chr12	65824026	65824426	401	*	4.89591	5.65583	-0.870598	0.000422458	0.0331964
chr1	16158988	16159388	401	*	4.9608	5.70999	-0.860022	0.000423218	0.0332096
chr16	29842837	29843237	401	*	1.73716	3.5556	-1.89156	0.000424984	0.0333015
chr22	30257633	30258033	401	*	5.44626	6.11963	-0.785125	0.000425904	0.033327
chr4	11748279	11748679	401	*	2.93888	4.25086	-1.41037	0.000427762	0.0334257
chr8	41187583	41187983	401	*	1.2207	3.32398	-2.15587	0.000429529	0.033517
chr4	78543730	78544130	401	*	3.00045	4.28918	-1.38785	0.000430906	0.0335777
chr10	103890285	103890685	401	*	4.30065	5.1858	-0.993965	0.000431668	0.0335904
chr6	12314177	12314577	401	*	1.87618	3.62072	-1.82185	0.000433998	0.0337248
chr10	103238888	103239288	401	*	7.09697	7.54224	-0.558376	0.000437616	0.0339588
chr4	168560214	168560614	401	*	3.66614	4.73283	-1.17201	0.000438481	0.033979
chr1	59139368	59139768	401	*	4.06153	5.009	-1.05518	0.000439375	0.0339932
chr1	96362556	96362956	401	*	5.13451	5.85319	-0.829893	0.000439878	0.0339932
chr2	64837278	64837678	401	*	4.03545	4.9899	-1.06201	0.000442109	0.0341185
chr12	65510574	65510974	401	*	4.29665	5.18005	-0.992219	0.000445077	0.0343003
chr1	44707114	44707514	401	*	4.62659	5.43449	-0.917876	0.00044695	0.0343502
chr5	14036059	14036459	401	*	5.3727	6.05454	-0.793475	0.000446443	0.0343502
chr1	168405983	168406383	401	*	3.32654	4.50189	-1.27792	0.000450922	0.0345372
chr10	103715393	103715793	401	*	3.97169	4.94285	-1.07839	0.00045029	0.0345372
chr10	100006282	100006682	401	*	6.24788	6.80439	-0.669153	0.000451438	0.0345372
chr3	13850174	13850574	401	*	5.66592	6.30368	-0.749799	0.00045185	0.0345372
chr3	133480059	133480459	401	*	5.04475	5.77512	-0.841418	0.000456071	0.0348124
chr11	70080792	70081192	401	*	4.32499	5.19947	-0.983383	0.000457204	0.0348302
chr11	69948456	69948856	401	*	5.64427	6.28482	-0.752575	0.000457548	0.0348302
chr5	73321752	73322152	401	*	4.58641	5.40066	-0.924105	0.000461397	0.0350755
chr3	177294293	177294693	401	*	3.32164	4.49732	-1.27831	0.000463362	0.0351772
chr1	8078209	8078609	401	*	4.71482	5.50198	-0.897424	0.000466049	0.0352391
chr19	5435013	5435413	401	*	3.73682	4.7772	-1.14626	0.000466064	0.0352391
chr6	20631041	20631441	401	*	2.11784	3.74292	-1.70894	0.000465821	0.0352391
chr11	66107109	66107509	401	*	1.22831	3.31787	-2.14222	0.000469004	0.0352436
chr12	52993030	52993430	401	*	3.50162	4.61511	-1.21762	0.000467834	0.0352436
chr4	11650773	11651173	401	*	5.26235	5.95656	-0.805653	0.000469268	0.0352436
chr9	136996710	136997110	401	*	3.46078	4.58902	-1.23206	0.000467234	0.0352436
chr9	33763740	33764140	401	*	2.41481	3.91249	-1.58799	0.000468835	0.0352436
chr12	116503184	116503584	401	*	4.70295	5.49229	-0.899552	0.000471983	0.0353477
chr2	230781487	230781887	401	*	5.06236	5.78852	-0.837245	0.000471307	0.0353477
chr6	161038086	161038486	401	*	2.66301	4.06465	-1.49623	0.000472548	0.0353477
chr1	8197757	8198157	401	*	6.10403	6.67785	-0.686332	0.000474846	0.0354723
chr12	75759834	75760234	401	*	3.22533	4.43138	-1.30773	0.000476769	0.0355685
chr16	27365293	27365693	401	*	4.11402	5.04056	-1.03456	0.000479922	0.0356612
chr20	31645402	31645802	401	*	4.17055	5.08282	-1.02057	0.000479626	0.0356612
chr3	114706574	114706974	401	*	4.70076	5.48921	-0.898654	0.000479074	0.0356612
chr10	33010250	33010650	401	*	5.32447	6.0094	-0.796497	0.000481428	0.035699
chr13	45142945	45143345	401	*	3.4626	4.58799	-1.2292	0.000481704	0.035699
chr1	154476834	154477234	401	*	3.80899	4.82573	-1.12311	0.000483022	0.0357494
chr11	122137115	122137515	401	*	2.73856	4.10923	-1.46635	0.000484554	0.0358155
chr17	41654102	41654502	401	*	4.94077	5.68421	-0.854251	0.000485963	0.0358722
chr13	51714858	51715258	401	*	4.00353	4.96132	-1.06524	0.000487425	0.0359328
chr13	50245007	50245407	401	*	4.89196	5.64384	-0.862589	0.000488984	0.0360004
chr1	67684950	67685350	401	*	5.3471	6.02692	-0.79142	0.000490085	0.0360056
chr18	10015268	10015668	401	*	2.93741	4.23594	-1.39695	0.000490339	0.0360056
chr4	107863918	107864318	401	*	3.36781	4.52155	-1.25677	0.000492069	0.0360853
chr12	124633305	124633705	401	*	5.02718	5.75522	-0.839067	0.000494259	0.03614
chr13	30805656	30806056	401	*	3.93822	4.91358	-1.08249	0.000494546	0.03614
chr3	110568305	110568705	401	*	4.11914	5.04282	-1.0317	0.000494751	0.03614
chr8	93917466	93917866	401	*	7.21692	7.64231	-0.53855	0.00050067	0.0365248
chr10	117221257	117221657	401	*	4.45838	5.29463	-0.945704	0.000505769	0.0368488
chr1	59298833	59299233	401	*	4.29976	5.17335	-0.982421	0.000508866	0.0369783
chr3	50815816	50816216	401	*	1.00174	3.22015	-2.25964	0.000508867	0.0369783
chr1	66294908	66295308	401	*	4.48816	5.31779	-0.939152	0.000510296	0.0370341
chr5	126472279	126472679	401	*	2.80624	4.14869	-1.43923	0.000511319	0.0370603
chr13	44313217	44313617	401	*	4.68156	5.4693	-0.89791	0.000515203	0.0372936
chr1	212484756	212485156	401	*	2.94237	4.23504	-1.3911	0.000517332	0.0373541
chr13	109266765	109267165	401	*	2.6649	4.05665	-1.48637	0.000517372	0.0373541
chr3	44966772	44967172	401	*	4.06196	4.99681	-1.04261	0.000528286	0.038093
chr15	75775283	75775683	401	*	3.62393	1.57395	1.89488	0.000530186	0.0381319
chr5	157607250	157607650	401	*	4.32289	5.189	-0.975074	0.000529725	0.0381319
chr11	12167259	12167659	401	*	5.96709	6.55422	-0.699521	0.000534414	0.0383867
chr10	6749004	6749404	401	*	3.77982	4.79762	-1.12395	0.000535832	0.0384393
chr4	11589712	11590112	401	*	1.87288	3.59834	-1.80308	0.000538761	0.0385999
chr11	95108934	95109334	401	*	3.12003	4.3501	-1.33065	0.000539895	0.0386318
chr11	10594549	10594949	401	*	2.58624	4.00355	-1.51074	0.000540598	0.0386327
chr20	57326699	57327099	401	*	5.17136	5.87092	-0.810861	0.000541606	0.0386555
chr1	144546448	144546848	401	*	2.11665	3.72405	-1.69131	0.000542786	0.0386904
chr7	135254186	135254586	401	*	1.5829	3.45169	-1.93686	0.000552764	0.0392574
chr8	94018496	94018896	401	*	2.11948	3.72437	-1.68882	0.000552461	0.0392574
chr8	61767163	61767563	401	*	4.64589	5.43574	-0.899906	0.000552843	0.0392574
chr7	116689554	116689954	401	*	2.4193	3.89773	-1.56881	0.000554113	0.0392978
chr10	88897332	88897732	401	*	4.46681	5.29544	-0.938102	0.000559169	0.0395563
chr17	57948613	57949013	401	*	7.09364	7.52938	-0.548864	0.000558896	0.0395563
chr19	9883155	9883555	401	*	2.31963	3.83567	-1.60462	0.000566206	0.0400021
chr3	15646880	15647280	401	*	4.26984	5.14397	-0.982905	0.0005669	0.0400021
chr5	126470531	126470931	401	*	2.41137	3.89219	-1.57135	0.000569169	0.0401118
chr1	145706259	145706659	401	*	3.17087	4.37911	-1.30945	0.000570613	0.0401126
chr12	12883023	12883423	401	*	4.00492	4.95068	-1.05323	0.000570234	0.0401126
chr9	94870951	94871351	401	*	3.16934	4.37735	-1.30922	0.000573252	0.0402476
chr4	142550054	142550454	401	*	5.53127	6.17589	-0.7565	0.000575344	0.040344
chrX	46327428	46327828	401	*	5.34796	6.01867	-0.782338	0.000577884	0.0404714
chr3	186783742	186784142	401	*	4.4129	2.9336	1.35207	0.00058013	0.040578
chr17	57898890	57899290	401	*	4.05793	4.98664	-1.03651	0.000585831	0.0408238
chr3	124427325	124427725	401	*	2.87812	0	3.13728	0.000584419	0.0408238
chr8	53885954	53886354	401	*	5.15655	5.85469	-0.80944	0.000585382	0.0408238
chr1	93661984	93662384	401	*	2.32464	3.83513	-1.5991	0.000590805	0.0409637
chr11	8768572	8768972	401	*	4.87538	5.61787	-0.853182	0.000592956	0.0409637
chr14	53846304	53846704	401	*	4.54661	5.3542	-0.917382	0.000591985	0.0409637
chr2	27989124	27989524	401	*	3.17045	4.37521	-1.30599	0.00059218	0.0409637
chr4	185504437	185504837	401	*	4.66331	3.31231	1.22757	0.000588771	0.0409637
chr6	48766354	48766754	401	*	2.94215	4.22407	-1.38049	0.000592856	0.0409637
chr8	48420431	48420831	401	*	4.39287	5.23421	-0.950589	0.000592374	0.0409637
chr11	64878445	64878845	401	*	5.90085	4.96201	0.822892	0.0005965	0.0411426
chr11	35166642	35167042	401	*	5.05222	5.76588	-0.824733	0.000597014	0.0411426
chr12	31744357	31744757	401	*	4.7191	5.49079	-0.882005	0.000598476	0.0411927
chr10	62384057	62384457	401	*	3.50539	4.59874	-1.19758	0.000600273	0.0412657
chr18	31819595	31819995	401	*	2.87768	4.18103	-1.40114	0.000603723	0.0414519
chr6	35370365	35370765	401	*	3.22755	4.41057	-1.28475	0.000608569	0.0417336
chr8	42543111	42543511	401	*	5.01866	5.73573	-0.828091	0.000611223	0.0418643
chr11	117281111	117281511	401	*	5.18635	5.87777	-0.802785	0.000614002	0.0420033
chr1	202046975	202047375	401	*	4.29517	5.15628	-0.969987	0.000617323	0.042179
chr4	74540246	74540646	401	*	3.9384	4.89571	-1.06447	0.000625017	0.0426526
chr1	148388512	148388912	401	*	3.32487	4.47267	-1.2505	0.00062743	0.0426729
chr1	8174815	8175215	401	*	2.5837	3.98442	-1.49419	0.000629825	0.0426729
chr10	110410442	110410842	401	*	5.49585	6.14039	-0.75639	0.000629884	0.0426729
chr14	68210831	68211231	401	*	1.8769	3.58272	-1.78352	0.000628613	0.0426729
chr18	77065275	77065675	401	*	3.22352	4.40434	-1.28256	0.000626265	0.0426729
chr19	13169805	13170205	401	*	6.09567	6.65683	-0.673688	0.000628052	0.0426729
chr4	168651265	168651665	401	*	3.8492	4.83375	-1.09119	0.000634713	0.0427931
chr5	149605959	149606359	401	*	4.96882	5.69155	-0.83366	0.000634028	0.0427931
chr6	150202481	150202881	401	*	1.41715	3.36315	-2.00763	0.000633596	0.0427931
chr8	126876600	126877000	401	*	6.00794	6.58018	-0.684676	0.000634071	0.0427931
chr1	153567687	153568087	401	*	5.19787	5.8839	-0.797404	0.000639677	0.043076
chr3	52093713	52094113	401	*	1.41838	3.362	-2.00526	0.000643275	0.0432165
chr6	1325552	1325952	401	*	1.41384	3.3587	-2.00649	0.000643307	0.0432165
chr20	50724927	50725327	401	*	5.86132	6.45363	-0.704611	0.000646539	0.0433297
chr5	113166866	113167266	401	*	6.07997	6.64228	-0.674825	0.000646009	0.0433297
chr15	68272960	68273360	401	*	3.81122	4.80369	-1.09889	0.000652831	0.0436991
chr19	43675352	43675752	401	*	4.24917	5.11927	-0.978802	0.000655283	0.0437847
chr4	17691163	17691563	401	*	3.77327	4.77709	-1.11004	0.000655672	0.0437847
chr14	98906482	98906882	401	*	2.87533	4.16985	-1.39233	0.000658697	0.0439343
chr1	204591580	204591980	401	*	1.87178	3.57256	-1.77849	0.000660552	0.0439891
chr1	40897529	40897929	401	*	3.96843	4.91288	-1.05181	0.000662604	0.0439891
chr16	81401046	81401446	401	*	4.79069	5.54178	-0.861592	0.000661534	0.0439891
chr5	142871071	142871471	401	*	3.06198	4.29239	-1.33044	0.000662659	0.0439891
chr10	103872182	103872582	401	*	2.11537	3.70452	-1.67334	0.000663831	0.0440148
chr1	210393575	210393975	401	*	2.66147	4.02927	-1.46261	0.000669839	0.0443082
chr6	42407419	42407819	401	*	2.66521	4.03267	-1.46228	0.000669717	0.0443082
chr15	59276682	59277082	401	*	5.33466	5.9985	-0.775464	0.000672725	0.0443943
chr2	181949113	181949513	401	*	3.96969	4.9128	-1.05047	0.000672488	0.0443943
chr2	193824420	193824820	401	*	1.00284	3.19299	-2.23193	0.00067414	0.0444353
chr9	108041605	108042005	401	*	2.87406	4.1659	-1.38966	0.000676383	0.0445308
chr18	32372404	32372804	401	*	4.60759	5.39308	-0.895483	0.000678	0.0445394
chr18	50081116	50081516	401	*	4.11811	5.0204	-1.01041	0.000679578	0.0445394
chr3	58052400	58052800	401	*	5.47486	6.11763	-0.754594	0.000679694	0.0445394
chr6	70398856	70399256	401	*	6.29073	6.82199	-0.643951	0.000678427	0.0445394
chr1	173269426	173269826	401	*	0	2.85845	-2.82155	0.000682657	0.0446813
chr11	100776242	100776642	401	*	3.58897	4.64596	-1.16193	0.000687348	0.0449359
chr13	41029593	41029993	401	*	2.11508	3.69933	-1.66844	0.000691585	0.0450028
chr3	110527082	110527482	401	*	4.03429	4.95873	-1.03213	0.000689453	0.0450028
chr5	93162389	93162789	401	*	4.98762	5.70174	-0.825077	0.000690839	0.0450028
chr9	109345476	109345876	401	*	6.32855	6.8538	-0.637968	0.000691438	0.0450028
chr16	71473774	71474174	401	*	3.27297	4.42898	-1.25829	0.000692702	0.0450232
chr7	151745268	151745668	401	*	4.97111	5.68705	-0.826882	0.000702075	0.0455795
chr9	110350945	110351345	401	*	2.11665	3.6985	-1.66605	0.000704142	0.0456608
chr10	103241443	103241843	401	*	6.58282	7.07286	-0.602914	0.00071042	0.0460147
chr11	8767616	8768016	401	*	4.86179	5.59572	-0.84463	0.000722351	0.0467243
chr5	57841702	57842102	401	*	4.98834	5.69882	-0.821432	0.000723043	0.0467243
chr12	98402104	98402504	401	*	4.75773	5.50927	-0.86196	0.000724156	0.0467422
chr10	28139096	28139496	401	*	3.93867	4.88532	-1.05386	0.000726744	0.0468553
chr1	172909613	172910013	401	*	4.88976	5.61673	-0.837731	0.000727803	0.0468697
chr8	6641434	6641834	401	*	3.22127	4.3899	-1.27047	0.000731439	0.0470498
chr1	209409845	209410245	401	*	3.8407	4.8158	-1.08179	0.000736494	0.0473206
chr6	23175002	23175402	401	*	4.00063	4.92913	-1.03608	0.000740536	0.0474581
chr6	111589319	111589719	401	*	4.60749	5.38757	-0.890093	0.000741175	0.0474581
chr8	29969927	29970327	401	*	5.05953	5.75838	-0.809996	0.000740636	0.0474581
chr3	157128418	157128818	401	*	4.27104	5.12635	-0.964134	0.00074217	0.0474676
chr5	151040328	151040728	401	*	5.2489	5.91955	-0.782155	0.000743716	0.0475122
chr18	3652793	3653193	401	*	4.9741	5.68575	-0.822596	0.000748723	0.0477232
chr4	147831720	147832120	401	*	4.88968	5.61546	-0.836553	0.000748206	0.0477232
chr4	150001782	150002182	401	*	1.73567	3.49043	-1.82839	0.00075255	0.0479127
chr12	38056887	38057287	401	*	1.99706	3.62584	-1.71019	0.000753764	0.0479354
chr12	75895335	75895735	401	*	3.90929	4.86115	-1.05888	0.00075639	0.0479935
chr2	152504543	152504943	401	*	3.22623	4.39117	-1.26678	0.000755706	0.0479935
chr9	110089687	110090087	401	*	1.58914	3.42338	-1.90277	0.000757601	0.048016
chr1	168301721	168302121	401	*	3.17296	4.35601	-1.2844	0.000758541	0.0480212
chr16	69017485	69017885	401	*	2.41678	3.86392	-1.53777	0.000759426	0.048023
chr17	72984857	72985257	401	*	5.71475	6.3183	-0.715698	0.00076083	0.0480576
chr10	112903954	112904354	401	*	2.66331	4.01579	-1.44734	0.000768122	0.0484635
chr18	32383025	32383425	401	*	4.45901	5.26676	-0.917288	0.000775021	0.0488437
chr6	3390683	3391083	401	*	2.58457	3.96574	-1.47485	0.000776829	0.0489027
chr1	58585863	58586263	401	*	3.93644	4.87906	-1.04988	0.000779512	0.0490165
chr13	41614662	41615062	401	*	2.3223	3.80517	-1.57174	0.000782244	0.049051
chr16	4464183	4464583	401	*	2.32438	3.80705	-1.57155	0.000781692	0.049051
chr2	20496172	20496572	401	*	3.77794	4.76659	-1.0949	0.000782687	0.049051
chr1	66266499	66266899	401	*	2.32465	3.80627	-1.57049	0.000788611	0.0493119
chr9	21812865	21813265	401	*	5.86893	4.94313	0.809828	0.000788301	0.0493119
chr3	139537353	139537753	401	*	3.74136	4.7405	-1.10518	0.000793771	0.0495793
chr2	191867106	191867506	401	*	5.44197	6.08019	-0.75	0.000795076	0.0496055
chr12	76024828	76025228	401	*	3.22778	4.38732	-1.26139	0.000797956	0.0497298
chr17	67390641	67391041	401	*	3.54615	4.60349	-1.16203	0.000803413	0.0499587
chr9	21616093	21616493	401	*	5.28649	5.94645	-0.771526	0.00080298	0.0499587
