# Supplementary material for: The Mediator complex regulates enhancer-promoter interactions
Source: Nat Struct Mol Biol. 2023 Jul 10;30(7):991–1000. doi: 10.1038/s41594-023-01027-2 (PMC10352134; doi:10.1038/s41594-023-01027-2)
Supplement: Source Data Fig. 2 — Statistical source data. [file 41594_2023_1027_MOESM4_ESM.xlsx]

## Sheet: Sheet1
Statistics source data for Fig. 2
Fig. 2c			Fig. 2d			Fig. 2e
DMSO	dTAG		DMSO	dTAG		DMSO	dTAG
26.2971	23.9768		53.064	30.5469		124.273	110.531
77.9849	75.0336		127.587	94.3664		199.971	186.576
49.1945	45.9133		66.9103	57.0606		184.703	178.318
28.211	25.8558		47.7093	40.9473		82.1743	97.4973
32.7027	26.9994		101.07	44.9229		127.574	115.545
34.7141	18.2112		86.3339	44.6597		105.746	76.9105
19.2561	18.4975		44.2657	37.9677		73.0165	65.4046
38.9909	23.7925		65.5959	49.244		80.9739	59.7111
60.5999	43.9385		128.451	115.463		164.703	138.858
39.6755	32.28		99.2031	51.1372		84.3338	90.0585
18.9319	10.2768		56.0935	21.575		59.6085	42.039
38.6295	14.6982		45.8621	11.4927		68.3916	55.4603
37.9295	29.5031		112.583	66.8112		144.801	134.184
48.4493	29.5869		86.4193	52.3087		90.0663	69.2499
11.1105	4.83772		31.1762	8.76534		39.1051	25.1253
25.3129	22.5373		79.469	53.6333		81.25	74.7668
35.6284	35.4381		81.6878	68.5655		98.7997	96.4607
26.5191	25.679		85.8395	76.5848		143.506	139.354
15.1837	11.6511		47.1798	32.1442		91.8076	84.8941
13.3508	11.1728		22.3639	16.7308		56.4914	49.136
