# Supplementary material for: The Mediator complex regulates enhancer-promoter interactions
Source: Nat Struct Mol Biol. 2023 Jul 10;30(7):991–1000. doi: 10.1038/s41594-023-01027-2 (PMC10352134; doi:10.1038/s41594-023-01027-2)
Supplement: Source Data Extended Data Fig. 9 — Statistical source data. [file 41594_2023_1027_MOESM6_ESM.xlsx]

## Sheet: Sheet1
Statistics source data for Extended Data Fig. 9
Extended Data Fig. 9e			Extended Data Fig. 9f
DMSO	TRP		dTAG	TRP
26.2971	36.2922		23.9768	36.2922
77.9849	87.2584		75.0336	87.2584
49.1945	50.9088		45.9133	50.9088
28.211	49.3334		25.8558	49.3334
32.7027	38.4899		26.9994	38.4899
34.7141	28.2095		18.2112	28.2095
19.2561	21.4418		18.4975	21.4418
38.9909	42.4745		23.7925	42.4745
60.5999	73.5712		43.9385	73.5712
39.6755	42.6079		32.28	42.6079
18.9319	18.1784		10.2768	18.1784
38.6295	49.6359		14.6982	49.6359
37.9295	36.8244		29.5031	36.8244
48.4493	41.1992		29.5869	41.1992
11.1105	6.22558		4.83772	6.22558
25.3129	28.6933		22.5373	28.6933
35.6284	44.3176		35.4381	44.3176
26.5191	28.4858		25.679	28.4858
15.1837	23.7012		11.6511	23.7012
13.3508	13.7975		11.1728	13.7975
